# Supplementary material for: Fruit weight is controlled by Cell Size Regulator encoding a novel protein that is expressed in maturing tomato fruits
Source: PLoS Genet. 2017 Aug 17;13(8):e1006930. doi: 10.1371/journal.pgen.1006930 (PMC5560543; doi:10.1371/journal.pgen.1006930)
Supplement: S1 Table — (XLSX) [file pgen.1006930.s005.xlsx]

## Sheet: Sheet1
S1 Table. Progeny test of the selected recombinants in the fw11.3 region.
A. Howard German x LA1589
											Markersa
	Progeny tested	Parent	Grandparent	EP1055	YABBY	EP1057	EP2061	EP2028	EP2030	EP1448	EP2032	EP1653	EP2034	EP2036	EP1573	EP1449	EP1564	EP1254	Nb	AFW(g)c	P-valued
	10S80	09S226-106	09S11-1	1	1	1	1	1	1	1	1	1	1	1	1	1	1	1	12	99.3 ± 10.7	0.649559
				1	3	1	1	1	1	1	1	1	1	1	1	1	1	1	13	97.2 ± 12.4
	10S30	09S202-61	09S106-2	1	1	3	3	3	3	3	3	3	3	3	3	3	3	1	12	72.7 ± 6.1	0.726154
				1	3	3	3	3	3	3	3	3	3	3	3	3	3	1	12	73.7 ± 8.7
	10S32	09S202-120	09S106-2	1	1	1	3	3	3	3	3	3	3	3	3	3	3	1	13	64.4 ± 6.0	0.521538
				1	3	3	3	3	3	3	3	3	3	3	3	3	3	1	12	66.0 ± 6.2
	10S33	09S202-121	09S106-2	1	1	1	3	3	3	3	3	3	3	3	3	3	3	1	13	44.0 ± 5.0	0.798712
				1	3	3	3	3	3	3	3	3	3	3	3	3	3	1	12	43.4 ± 5.2
	10S34	09S202-105	09S106-2	1	1	1	1	3	3	3	3	3	3	3	3	3	3	1	13	64.9 ± 5.1	0.29207
				1	3	3	3	3	3	3	3	3	3	3	3	3	3	1	12	67.5 ± 7.0
	10S86	09S225-77	09S106-2	1	1	1	1	1	1	1	1	1	1	3	3	3	3	1	12	77.4 ± 5.3	1.8e-07
				1	3	3	3	3	3	3	3	3	3	3	3	3	3	1	12	62.4 ± 4.1
	10S35	09S202-62	09S106-2	1	1	1	1	1	1	1	1	1	1	1	3	3	3	1	13	67.9 ± 6.7	0.00788
				1	3	3	3	3	3	3	3	3	3	3	3	3	3	1	12	58.9 ± 8.4
	10S37	09S202-134	09S106-2	1	1	1	1	1	1	1	1	1	1	1	1	1	1	1	13	75.5 ± 8.0	0.00564
				1	3	3	3	3	3	3	3	3	3	3	1	1	1	1	12	67.0 ± 5.8
	10S38	09S202-117	09S106-2	1	1	1	1	1	1	1	1	1	1	1	1	1	1	1	13	72.7 ± 5.8	0.000198
				1	3	3	3	3	3	3	3	3	3	3	1	1	1	1	12	61.9 ± 6.2
	10S85	09S226-94	09S11-1	1	1	1	1	1	1	1	1	1	1	1	1	1	1	1	13	114.9 ± 11.8	4.15e-08
				1	3	3	3	3	3	3	3	3	3	3	1	1	1	1	12	79.3 ± 10.3
	10S89	09S225-121	09S106-2	1	1	1	1	1	1	1	1	1	1	1	1	1	1	1	13	78.2 ± 9.3	0.000896
				1	3	3	3	3	3	3	3	3	3	3	1	1	1	1	12	66.8 ± 4.2
	10S90	09S225-179	09S106-2	1	1	1	1	1	1	1	1	1	1	1	1	1	1	1	13	68.2 ± 3.9	0.000133
				1	3	3	3	3	3	3	3	3	3	3	3	1	1	1	12	56.5 ± 7.3
	10S60	09S202-64	09S106-2	1	1	1	1	1	1	1	1	1	1	1	1	1	3	1	13	79.4 ± 5.9	2.91e-09
				1	3	3	3	3	3	3	3	3	3	3	3	3	3	1	12	59.9 ± 4.4
	10S93	09S225-49	09S106-2	1	1	1	1	1	1	1	1	1	1	1	1	1	1	1	12	83.5 ± 8.7	4.48e-06
				1	3	3	3	3	3	3	3	3	3	3	3	3	3	1	12	64.5 ± 4.4
	10S57	09S202-37	09S106-2	1	1	1	1	1	1	1	1	1	1	1	1	1	1	1	13	82.1 ± 9.5	9.12e-05
				1	1	3	3	3	3	3	3	3	3	3	3	3	3	1	12	66.7± 6.3
	10S82	09S225-50	09S106-2	1	1	1	1	1	1	1	1	1	1	1	1	1	1	1	13	80.4 ± 6.8	5.14e-08
				1	1	3	3	3	3	3	3	3	3	3	3	3	3	1	12	61.0 ± 2.8
	10S83	09S225-185	09S106-2	1	1	1	1	1	1	1	1	1	1	1	1	1	1	1	12	72.9 ± 7.7	2.09e-05
				1	1	3	3	3	3	3	3	3	3	3	3	3	3	1	12	57.5 ± 5.9
	10S84	09S226-5	09S11-1	1	1	1	1	1	1	1	1	1	1	1	1	1	1	1	13	75.8 ± 6.5	1.98e-09
				1	1	3	3	3	3	3	3	3	3	3	3	3	3	1	12	54.1 ± 4.3
	10S58	09S230-362	09S12-12	1	1	1	1	1	1	1	1	1	1	1	1	1	1	1	13	55.1 ± 5.9	0.000107
				1	1	1	1	3	3	3	3	3	3	3	1	1	1	1	12	45.6 ± 4.1
	10S99	09S224-11	09S12-12	3	3	3	3	3	1	1	1	1	1	1	1	1	1	1	13	53.4 ± 5.6	0.000194
				3	3	3	3	3	3	3	3	3	3	3	1	1	1	1	12	41.6 ± 7.3
	10S68	09S230-50	09S12-12	1	1	1	1	1	1	1	1	1	1	1	1	1	1	1	13	56.6 ± 6.6	0.744149
				1	1	1	1	1	1	1	3	3	3	3	1	1	1	1	12	55.6 ± 7.9
	10S41	09S202-110	09S106-2	1	1	1	1	1	1	1	1	1	1	1	1	1	1	1	11	77.5 ± 6.0	0.111522
				1	1	1	1	1	1	1	1	1	1	3	3	3	3	1	11	72.3 ± 8.3
	10S87	09S225-106	09S106-2	1	1	1	1	1	1	1	1	1	1	1	1	1	1	1	13	80.0 ± 7.5	0.512191
				1	1	1	1	1	1	1	1	1	1	1	3	3	3	1	12	82.1 ± 8.0
	10S88	09S225-174	09S106-2	1	1	1	1	1	1	1	1	1	1	1	1	1	1	1	12	82.0 ± 7.2	0.552567
				1	1	1	1	1	1	1	1	1	1	1	3	3	3	1	12	80.4 ± 6.1
	10S42	09S202-172	09S106-2	1	3	3	3	3	3	3	3	3	3	3	3	3	1	1	13	67.3 ± 4.7	0.585344
				1	3	3	3	3	3	3	3	3	3	3	3	3	3	1	12	66.1 ± 6.0
	11S61	10S213-166	09S202-64	1	1	1	1	1	3	3	3	3	3	3	3	3	3	1	12	71.1 ± 7.9	0.5646
				1	3	3	3	3	3	3	3	3	3	3	3	3	3	1	13	69.6 ± 4.2
	11S62	10S214-216	09S225-87	1	1	1	1	1	1	1	1	1	3	3	3	3	3	1	12	83.3 ± 5.1	3.98663e-06
				1	3	3	3	3	3	3	3	3	3	3	3	3	3	1	13	72.0 ± 3.7
	11S105	09S226-157	09S11-1	1	1	1	1	1	1	1	1	1	1	3	3	3	3	1	12	122.8 ± 10.8	0.0014041
				1	3	3	3	3	3	3	3	3	3	3	3	3	3	1	12	106.8 ± 10.6
	11S60	10S213-60	09S202-64	1	1	1	1	1	1	1	1	1	1	1	1	1	3	1	11	87.9 ± 8.2	1.24597e-06
				1	1	1	1	1	3	3	3	3	3	3	3	3	3	1	13	66.7 ± 5.2
	11S106	10S233-42	09S226-5	1	1	1	1	1	1	1	1	1	1	1	1	1	1	1	13	79.9 ± 5.5	2.46e-09
				1	1	1	1	1	3	3	3	3	3	3	3	3	3	1	12	61.5 ± 3.8
	11S59	10S212-151	09S225-49	1	3	3	3	3	3	1	1	1	1	1	1	1	1	1	13	89.9 ± 6.8	4.12863e-05
				1	3	3	3	3	3	3	3	3	3	3	3	3	3	1	12	76.2 ± 6.8
	11S107	10S234-53	09S226-94	1	1	1	1	1	1	1	1	1	1	1	1	1	1	1	4	111.6 ± 17.9	0.1689
				1	1	1	1	1	1	1	3	3	3	3	1	1	1	1	10	128.3 ± 18.0
	11S108	10S235-14	09S225-49	1	3	3	3	3	3	3	1	1	1	1	1	1	1	1	13	83.1 ± 4.8	0.4401
				1	3	3	3	3	3	3	3	3	3	3	3	3	3	1	12	81.3 ± 6.2
	12S111	10S235-340	09S225-49	1	1	1	1	1	1	1	1	1	1	1	1	1	1	1	12	107.2 ± 8.2	7.93002e-06
				1	1	1	1	1	1	3	3	3	3	3	3	3	3	1	12	84.1 ± 10.8
	12S112	11S67-171	09S225-50	1	1	1	1	1	1	1	3	3	3	3	3	3	3	1	13	86.8 ± 8.6	0.00635872
				1	1	3	3	3	3	3	3	3	3	3	3	3	3	1	12	72.9 ± 13.4
	12S113	11S74-3	10S214-338	1	3	3	1	1	1	1	1	1	1	3	3	3	3	1	13	79.7 ± 5.2	4.39313e-05
				1	3	3	3	3	3	3	3	3	3	3	3	3	3	1	12	62.4 ± 9.7
B. Rio Grande x LA1589
							Markersa
	Progeny tested	Parent	Grand parent	EP1532	EP1804	EP1061	EP1808	EP2028	EP1449	EP1701	EP1548	Nb	AFW(g)c			P-valued
	12S114	11S170-24	10S29-48	1	1	1	1	1	1	1	3	13	88.4 ± 10.2			0.000324722
				1	1	1	3	3	3	3	3	12	73.3 ± 7.5
	12S115	11S171-16	10S45-66	1	1	1	1	1	1	3	3	13	54.9 ± 6.3			4.08886e-05
				1	3	3	3	3	3	3	3	12	43.5 ± 4.9
	12S116	11S171-61	10S45-66	1	1	1	1	1	1	3	3	13	66.7 ± 5.5			5.05843e-06
				1	3	3	3	3	3	3	3	12	52.7 ± 6.1
C. Gold Ball Livingston x Yellow Pear
							Markersa						AFW(g)c			P-valued
	Progeny tested	Parent	Grand parent	EP1532	11EP386	12EP181	11EP186	11EP188	HP32	EP1564	EP1548	Nb
	12S99	09S96-14	08S636	3	1	1	1	1	1	1	1	12	29.3 ± 5.9			0.00412941
				3	3	3	3	3	3	1	1	13	23.1 ± 1.7
	12S100	09S96-26	08S636	3	3	1	1	1	1	1	1	13	28.3 ± 2.4			8.11e-05
				3	3	3	3	3	3	3	3	12	23.9 ± 2.2
	12S101	09S96-81	08S636	1	1	1	1	1	1	1	1	12	34.3 ± 1.7			0.373114
				1	1	1	1	1	1	3	3	13	33.8 ± 1.4
Highlighted in yellow is the locus delineation from the fine mapping data
a Marker score: 1 homozygous for derived allele; 3 homozygous for wild type alleles.
b The number of tomato plants
c AFW: average fruit weight
d p-values of t-tests for comparisons within each family
