# Supplementary material for: Fruit weight is controlled by Cell Size Regulator encoding a novel protein that is expressed in maturing tomato fruits
Source: PLoS Genet. 2017 Aug 17;13(8):e1006930. doi: 10.1371/journal.pgen.1006930 (PMC5560543; doi:10.1371/journal.pgen.1006930)
Supplement: S2 Table — (XLSX) [file pgen.1006930.s006.xlsx]

## Sheet: sheet1
S2 Table. Fruit weight data from CSR transgenic and non-transgenic lines
Familya	Background	T0b	Genotypec	Nd	Fruit weight per fruit (g)	p-valuee
13S86	VIR347	9F-1a	Transgenic	13	31.35±1.72	9.5e-05
			Non-trans	13	27.95±1.89
13S87	VIR347	9F-2a	Transgenic	12	28.23±5.93	0.410338
			Non-trans	13	26.33±5.35
13S88	Howard German NIL	HF3-1a	Transgenic	13	53.89±6.23	0.005033
			Non-trans	12	45.98±7.02
13S89	Howard German NIL	HF3-2a	Transgenic	11	56.20±6.08	0.005427
			Non-trans	13	47.12±8.28
14S67	Howard German NIL	HF3-1b	Transgenic	10	86.58±11.49	0.0136723
			Non-trans	10	74.75±7.45
14S68	VIR347	9F-1b	Transgenic	12	29.55±1.96	4.94659e-06
			Non-trans	12	25.05±1.72
14S69	Howard German NIL	HF4b	Transgenic	10	81.51±9.36	0.000289566
			Non-trans	10	65.81±5.94
14S70	VIR347	CF7b	Transgenic	13	27.61±1.35	0.00109771
			Non-trans	11	25.18±1.82
a Families were tested in two years. Family name started with 13S were evaluated in 2013, family name started with 14S were evaluated in 2014.
b T0 generation plants provided seeds for complementation test families. 9F-1 and HF3-1 were evaluated in 2013 and 2014. 9F-2 and HF3-2 were evaluated in 2013, HF4 and CF7 were evaluated in 2014.
c Non-trans: Non-transgenic sib plant.
d The number of tomato plants. For 14S67 and 14S69 families in the Howard German background, results from the largest and smallest fruited plant were removed due to overall poor plant performance in the field.
e p-values of paired t-tests for comparisons within each family
