# Supplementary material for: Fruit weight is controlled by Cell Size Regulator encoding a novel protein that is expressed in maturing tomato fruits
Source: PLoS Genet. 2017 Aug 17;13(8):e1006930. doi: 10.1371/journal.pgen.1006930 (PMC5560543; doi:10.1371/journal.pgen.1006930)
Supplement: S4 Table — (XLSX) [file pgen.1006930.s008.xlsx]

## Sheet: S4 Table
S4 Table. fw11.3 NIL ploidy level analyses in the pericarp and columella
Sample	Tissue	Genotype	N	P2	P3	P4	P5	P6	P7	P8	P9	P10
				2C	4C	8C	16C	32C	64C	128C	256C	512C	EI'
RG 35DPA	Pericarp	fw11.3-D	10	ND	33.3±2.97	27.57±1.13	16.96±1.48	10.26±1.44	7.04±1.48	3.73±0.8	1.11±0.32	0.02±0.02	2.46±0.13
		fw11.3-WT	10	ND	35.73±3.05	28.68±2.83	16.27±1.27	9.24±1.03	6.21±1	3.09±0.67	0.75±0.25	0.02±0.03	2.34±0.12
		P-value			0.0886339	0.270123	0.275554	0.0832114	0.159073	0.0716107	0.0114191	0.8917	0.0467898
RG 37DPA_1	Pericarp	fw11.3-D	9	ND	31.14±3.44	23.15±1.88	16.97±1.49	13.66±1.47	11.21±2.49	3.75±1.35	0.1±0.1	0.01±0.02	2.62±0.16
		fw11.3-WT	11	ND	35.96±3.65	24.78±1.37	15.85±1.87	12.64±1.54	8.44±1.81	2.26±0.8	0.05±0.04	0.02±0.01	2.4±0.14
		P-value			0.00745726	0.0380757	0.163314	0.149778	0.00993776	0.00670315	0.139077	0.374328	0.00343637
RG 37DPA_2	Pericarp	fw11.3-D	10	ND	32.67±3.86	24.47±1.34	16.21±1.76	12.44±1.82	10.15±1.71	3.91±1.4	0.15±0.12	0.01±0.01	2.55±0.15
		fw11.3-WT	9	ND	31.98±4.28	24.23±1.91	17.68±2.09	13.74±2.04	9.72±2.47	2.57±1.1	0.09±0.07	0±0	2.53±0.18
		P-value			0.717546	0.752094	0.114904	0.159718	0.663743	0.0341076	0.186077	0.199847	0.773088
RG 40DPA_1	Pericarp	fw11.3-D	6	ND	28.39±3.26	27.54±2.85	17.34±0.86	11.03±1.2	7.53±1.39	5.64±0.95	2.38±0.69	0.15±0.08	2.69±0.13
		fw11.3-WT	6	ND	30.59±4.97	27.18±1.84	17.9±2.1	10.79±1.85	7.38±1.41	4.75±1.78	1.4±0.45	0.03±0.02	2.57±0.2
		P-value			0.323712	0.779823	0.53329	0.766436	0.833924	0.237099	0.00709678	0.00221634	0.182289
RG 40DPA_2	Pericarp	fw11.3-D	9	ND	39.17±3.76	25.62±1.72	16.45±1.94	10.7±1.54	6.05±1.71	1.9±0.8	0.11±0.05	0.01±0.01	2.25±0.15
		fw11.3-WT	9	ND	42.21±3.04	25.19±1.34	15.77±1.35	10.02±1.19	5.34±0.92	1.39±0.27	0.06±0.03	0.01±0.01	2.16±0.09
		P-value			0.0678767	0.552998	0.390673	0.298886	0.267994	0.0974018	0.00795851	0.944149	0.0960678
RG 35DPA	Columella	fw11.3-D	10	ND	44.38±5.73	32.1±4.01	13±1.71	6.57±1.77	2.97±1.06	0.9±0.42	0.07±0.09	0±0	1.95±0.12
		fw11.3-WT	10	ND	39.39±8.45	26.12±4.25	14.31±3.19	11.71±5.28	6.64±4.15	1.74±1.35	0.08±0.11	0±0	2.26±0.34
		P-value			0.139389	0.00457664	0.265366	0.0140675	0.0215801	0.0860561	0.863664	0.330565	0.0188818
RG 37DPA_1	Columella	fw11.3-D	5	ND	58.06±5.33	22.09±1.57	11.63±3.29	6.37±2.19	1.7±0.56	0.15±0.11	0±0	0±0	1.72±0.14
		fw11.3-WT	10	ND	53.95±7.61	22.94±1.41	14.75±3	6.42±2.85	1.69±1.29	0.22±0.24	0±0.01	0.01±0.02	1.8±0.2
		P-value			0.303006	0.305859	0.0884702	0.970994	0.990029	0.567382	0.317545	0.0952171	0.461011
RG 37DPA_2	Columella	fw11.3-D	5	ND	53.77±4.76	25.28±0.79	11.68±2.11	5.89±1.79	2.93±2.02	0.45±0.48	0±0	0±0	1.8±0.15
		fw11.3-WT	8	ND	50.61±6.36	23.4±1.47	14.27±2.82	8.35±3.16	2.99±1.45	0.38±0.32	0±0.01	0±0.01	1.91±0.19
		P-value			0.361101	0.024874	0.107482	0.144198	0.950525	0.751039	0.260519	0.453301	0.325854
RG 40DPA_2	Columella	fw11.3-D	9	ND	53.23±6.81	24.44±2.49	14.51±3.34	6.2±2.26	1.46±1.19	0.14±0.24	0±0.01	0±0.01	1.79±0.17
		fw11.3-WT	9	ND	48.94±9.31	23.48±2.27	15.64±5.02	8.75±3.98	2.91±1.59	0.28±0.31	0.01±0.01	0.01±0.01	1.94±0.24
		P-value			0.399308	0.220324	0.850818	0.119378	0.0361623	0.28176	0.498618	0.520192	0.17992
LA1589	Pericarp	fw2.2/fw3.2/fw11.3-D	5	ND	ND	28.72±1.28	22.36±1.17	16.16±1.19	8.99±1.65	4.28±1.04	0.40±0.43	ND	2.63±0.08
		fw2.2/fw3.2/fw11.3-WT	4	ND	ND	32.53±2.22	22.48±0.19	13.3±0.27	9.20±1.12	2.51±0.44	0.02±0.02	ND	2.47±0.04
		P-value				0.0251409	0.856332	0.0056537	0.858334	0.0256915	0.149378		0.0103166
	Pericarp	fw11.3-D	5	ND	ND	26.22±1.13	21.88±1.04	17.26±1.70	11.90±1.82	4.55±2.34	0.11±0.10	ND	2.75±0.09
		fw11.3-WT	5	ND	ND	30.66±1.50	23.12±1.39	15.9±1.26	11.1±1.42	2.62±0.74	0.01±0.01	ND	2.66±0.07
		P-value				0.0014771	0.190556	0.233304	0.506697	0.175146	0.14172		0.109969
LA1589	Columella	fw2.2/fw3.2/fw11.3-D	5	ND	ND	37.98±2.12	26.72±1.50	20.06±1.37	3.02±0.55	0.10±0.04	ND	ND	2.52±0.04
		fw2.2/fw3.2/fw11.3-WT	3	ND	ND	37.57±2.61	28.73±0.54	19.07±1.25	2.38±0.56	0.05±0.02	ND	ND	2.50±0.05
		P-value				0.839586	0.100643	0.40812	0.219687	0.0821567			0.609228
	Columella	fw11.3-D	5	ND	ND	37.78±1.37	27.58±0.65	19.3±0.82	3.18±0.38	0.09±0.02	ND	ND	2.52±0.04
		fw11.3-WT	5	ND	ND	35.38±2.74	33.56±0.73	17.18±1.22	1.78±0.65	0.09±0.08	ND	ND	2.50±0.05
		P-value				0.156062	1.88213e-06	0.0206406	0.00581322	0.977972			0.433156
Values show the percentage of nuclei at a certain ploidy level +/- standard deviation. The sample lane shows the genetic background (RG, Rio Grande NILs; LA1589 (wild species); the number indicates the days post-anthesis (DPA); the underscore followed by the number indicates replicate sample from the same plant. The differences in values for P3 in the LA1589 compared to the Rio Grande NILs are li…
