# Supplementary material for: Fruit weight is controlled by Cell Size Regulator encoding a novel protein that is expressed in maturing tomato fruits
Source: PLoS Genet. 2017 Aug 17;13(8):e1006930. doi: 10.1371/journal.pgen.1006930 (PMC5560543; doi:10.1371/journal.pgen.1006930)
Supplement: S5 Table — (XLSX) [file pgen.1006930.s009.xlsx]

## Sheet: S5 Table
S5 Table. Expression of CSR and CSR-like genes
Gene ID	Gene Name	Tissue type a
		COTYL	HYPO	APEX	YL	ML	ROOT	YFB	0DPA	10 DPA	20DPA	BREAK	FM/IM	2DPI	4DPI	6DPI
Solyc06g084280.1.1	FAF1/2a	0	0.01	0.08	0.38	0	0.01	3.67	0.11	0.045	0.06	0.84	4.26	1.86	3.13	4.32
Solyc06g008990.1.1	FAF1/2b	0	0	0.06	0.09	0.02	0.04	0.07	0	0	0	0	0.02	0.02	0.03	0.19
Solyc09g065140.1.1	FAF1/2c	0.08	0.32	1	10.34	0.45	0.01	0.64	1.03	0.01	0.04	0	0.48	0.29	0.18	0.87
Solyc01g079740.2.1	FAF3/4a	5.28	3.44	6.35	6.62	1.42	5.31	1.05	1.65	0.625	0.26	0.01	3.5	3.04	3.86	2.18
Solyc06g054310.1.1	FAF3/4b	0.39	0.24	0.16	0.76	0.2	0.83	0.28	0.5	0.055	0.01	0.01	0.85	0.31	0.26	0.49
Solyc06g073940.2.1	CSR-like1	124.04	122.24	116.46	8.63	14.25	182.94	7.62	32.8	46.055	33.15	10.36	5.46	1.3	4.91	5.03
Solyc01g009260.1.1	CSR-like2	1.37	2.8	2.1	0.02	0.33	0.12	0.02	0.01	0.025	0	0	0	0	0	0
Solyc01g009270.1.1	CSR-like3	1.79	3.27	1.97	0	0.85	0.02	0	0.45	0.07	0	0	0	0	0	0
Solyc01g098570.2.1	Solyc01g098570.2.1	5.76	6.14	1.6	0.89	9.11	4.8	0.23	1.64	2.32	2.51	11.95	0.25	0.18	0.08	0.15
Solyc06g074270.1.1	Solyc06g074270.1.1	0.14	0.53	0.37	0.17	0.09	0	0.18	62.77	0.215	0	0	0	0	0.05	0.05
Solyc10g018270.1.1	Solyc10g018270.1.1	0	0	0	0	0	0	0	0	0	0	0.1	0	0	0	0
Solyc11g068530.1.1	Solyc11g068530.1.1	7.56	1.27	2.06	10.11	40.19	1.35	1.71	20.65	1.295	0.61	0.08	0.18	0.3	0.93	4.73
Solyc11g071940.1.1	CSR-WT	0.29	1.31	0.96	0	9.7	0	0	0.21	0.41	0	0	0	0	0	0
Gene ID	Gene Name	Tissue type b
		7Col	10Col	15Col	25Col	33Col	Tcol	4Per	7Per	10Per	15Per	25Per	33Per	TPer	4S	7SPl	10SPl	15SPl	25SPl	33SPl	TSPl
Solyc06g084280.1.1	FAF1/2a	0.329883	1.49181	2.33931	2.87325	1.75662	9.40658	0.158699	0	0.0228969	0.126859	0.179979	0	6.67576	0.449459	0	0.118152	1.0113	0.542681	1.79516	0.55585
Solyc06g008990.1.1	FAF1/2b	0	0	0	0	0	0	0.112452	0	0	0	0	0	0	0.316141	0.0437299	0.0414302	0.03927	0	0	0
Solyc09g065140.1.1	FAF1/2c	0.0756988	0.0407051	0.0616827	0.026092	0	0	0.0551382	0.0369201	0	0	0	0	0	0.224547	0.0661771	0.012723	0	0	0.106937	0
Solyc01g079740.2.1	FAF3/4a	1.67975	2.38996	0.870976	0.911651	0.230526	0	0.505788	0.497107	0.529173	0.318814	0.0533565	0.464507	0	0.567112	0.943182	0.395666	0.342983	0.120336	0.428336	0
Solyc06g054310.1.1	FAF3/4b	1.10697	0.346048	0.375841	0.681219	0.320337	0.329882	0.854008	0.430052	0.0869116	0.107918	0.36017	0.322738	0.479253	2.69303	0.48575	0.220791	0.247562	0.109775	0	0.0853724
Solyc06g073940.2.1	CSR-like1	104.028	130.423	147.094	197.133	233.969	42.4161	4.2662	5.97169	5.41096	6.78144	8.9864	11.793	2.43885	15.9278	20.8711	22.8488	18.0714	23.2194	14.3734	1.21751
Solyc01g009260.1.1	CSR-like2	0.10105	0.129036	0.274309	0.148926	0.297321	1.34719	0.0404363	0.0126256	0.0246846	0.012574	0	0.0898649	0.0839436	0.011007	0	0	0.0167904	0	0	0
Solyc01g009270.1.1	CSR-like3	0.0528414	0.0861518	0.106061	0.338164	0.414492	0.48782	0	0	0.00771823	0.0103619	0.0440396	0.447427	0	0	0	0	0.0211299	0	0	0
Solyc01g098570.2.1	Solyc01g098570.2.1	1.00718	0.480051	0.326888	1.71235	4.66658	15.5259	2.9165	6.76967	4.75084	3.75785	10.648	22.8929	52.3624	0.622399	0.311642	0.285708	0.305618	0.471307	2.73466	15.4607
Solyc06g074270.1.1	Solyc06g074270.1.1	0.0428724	0	0	0	0	0	0.013902	0.0540407	0	0	0	0	0	0	0	0	0	0	0	0.0528936
Solyc10g018270.1.1	Solyc10g018270.1.1	0	0	0	0.0784784	0	0	0	0	0	0	0	0	0	0	0	0.0769014	0.126051	0.0570159	0	3.05361
Solyc11g068530.1.1	Solyc11g068530.1.1	0.397134	0.782151	0.450011	0.692934	0.344491	0.0886889	0.0236206	0.0641954	0.106944	0.18148	0.083987	0	0.0311688	0.17785	0.0826822	0.134965	0.421283	0.570483	0	0
Solyc11g071940.1.1	CSR-D	2.69552	7.55595	10.1795	13.0061	16.0163	1.97458	0.0307221	0.179358	0.500531	0.495276	1.60811	1.36363	0.53886	0.397483	0.177323	0.640143	0.566214	0.231327	0	0
a Transcriptome analysis from 15 tissues and organs of the wild species S. pimpinellifolium, LA1589. The following tissues were collected from seeds that were germinated and grown for 7 days in a petridish under growing lights: whole root (ROOT), hypocotyl from below the cotyledons to above the root zone (HYPO), cotyledons (COTYL), and shoot apex including vegetative meristem and youngest leaves …
b Transcriptome analysis of 3 tissues over 7 developmental stages in fw11.3-D NIL. The tissues include: columella (Col), Pericarp (Per), seed (S), seed & placenta (SPl). The numbers reflect days post anthesis. The "T" means turning stage (equivalent to breaker stage at the onset of ripening. RPKM values are the average of 2-4 replicates, except for 33Col, 33Per, 33SPl and Tcol that only have one …
