# Supplementary material for: Fruit weight is controlled by Cell Size Regulator encoding a novel protein that is expressed in maturing tomato fruits
Source: PLoS Genet. 2017 Aug 17;13(8):e1006930. doi: 10.1371/journal.pgen.1006930 (PMC5560543; doi:10.1371/journal.pgen.1006930)
Supplement: S6 Table — (XLSX) [file pgen.1006930.s010.xlsx]

## Sheet: Sheet1
S6 Table. Marker and primer information
Maker Name	Position on SL2.50ch11	Forward Primer	Reverse Primer	The Third Primer	Marker Type	Size (bp)	References
11EP386	54522930	GCTATAAGCTGGAGCGTATGGGAC	TCTGGAAGATCGTCAAATGC		dCAPS (AvaII)	153	Rodrı´guez et al. 2013
EP1532	54792830	CAACGTAACCATATATACTCC	CTTGAACTTCGTGCCTGAC		SSR	173	Rodrı´guez et al. 2013
12EP181	54970033	TAATCGAAGACACTTCTGCAACGTC	TGTGGCTGACTCCTGTTTTG		dCAPS (AccI)	212	Rodrı´guez et al. 2013
11EP186	55043500	TGGAAGCTTTAAACTTGTCGTTCG	GCTCCAACTTCAATGCCTGT		dCAPS (Hpy188I)	141	Rodrı´guez et al. 2013
EP1055	55074719	TGCTCTGTTAGAGAAACTGTTGAGGC	AAAGAAAACCTCCGCATCCT		dCAPS (Hae III)	228	Huang and van der Knaap, 2011
EP1804	55157348	GGAGAAGTAATTGATGATGAG	GAAGCTTTGGATGGGAAGTG		InDel	149	Developed in this study
YABBY	55169997	TCAGGTTAGTGTTCCATGCAG	GTTCCTACGTAAGATTCATG		InDel	231	Huang and van der Knaap, 2011
EP1061	55169999	TCAGGTTAGTGTTCCATGCAG	GTTCCTACGTAAGATTCATG		InDel	231	Developed in this study
EP1808	55207836	CACATCTAGTCACACTCCTC	AGTACTAGAGGCAATCCCTG		InDel	138	Developed in this study
EP1057	55215471	CCTATCGCACACACCCTTTT	TCTGAGCCTCGAACTCAATCAAGGC		dCAPS (Hae III)	250	Huang and van der Knaap, 2011
11EP188	55228352	TCGGGATGCCCGACGATGTCAACC	GAGATTTTATGCACTGGTGAAGG		dCAPS (BstxI)	124	Rodrı´guez et al. 2013
EP2061	55251330	CTTGTCTAGCTAAATATACATC	CTAAAACACATGTACGTCAAC		InDel	138	Developed in this study
EP2028	55258115	CGCAATACGCAACAAAGGTG	CCATTCCAAGTGCGAGATTC		InDel	176	Developed in this study
EP2030	55263062	GTGTTTATGCCCAGTCCTAC	CACACCAAATTGGTTGTTCC		InDel	708	Developed in this study
HP61	55264535	CTCTTTTGACACCCTCATTG	CGCTTCAAGAATCAATCTACC		InDel	833	Developed in this study
HP32	55265469	GTCACCTTCTTCTCACCGTC	GCGTATCTAAGATTACCTGTC	CCAGATGTCGTGTTGAAACTG	InDel	328	Developed in this study
EP1448	55272095	GGTGATGAGTGATGACTTATGAGGATG	TAGTGGAGGCAACAACACTG		dCAPS (HaeIII)	183	Developed in this study
HP31	55274248	GAGCAGAGGCTTCACCTTGT	TCGTCCAGTGACAGAACTAC		InDel	829	Developed in this study
EP2032	55275436	CCCAGTGACTAAAGAAGAGC	AGTGATCTGCACATTCGCTG		InDel	1053	Developed in this study
EP1653	55281785	ATTATCCACCGAATTCTAAACCGGAC	GATTTCAGGTTCTAGTATTTCG		dCAPS (HinfI)	162	Developed in this study
EP2034	55288292	CTTATAGAGTATAATCATAGTTGTC	TTCTGATCAATTCACCTCGT		SSR	149	Developed in this study
EP2036	55301105	ATACACATCCCACTTGTTGG	GACATAAAATTAGATGAGGGTG		InDel	161	Developed in this study
EP1573	55363760	AATTTTCCGATGCAGCTGTCGGATGATA	AGGGAAGCAAGGAAACCAGC		dCAPS (EcoR V)	213	Huang and van der Knaap, 2011
EP1449	55425469	ACCATTTGAACTTAGGGTGG	TAGAATTAGTCGAGGTGTGC		InDel	152	Huang and van der Knaap, 2011
EP1564	55498468	AGGTGGTGAAGTGAATCCAG	CGTAATGGACCAACATAAAGAC		SSR	153	Huang and van der Knaap, 2011
EP1254	55,561,697 or 55,561,802	GGAATGCAATTGTATTCTTCCCTGC	CCCTAGGATTAGAAGAAACTCACAAGTTA		dCAPS (Hpa I or Pst I)	162	Huang and van der Knaap, 2011
EP1701	55563578	TGTTGGTTGTCAATTTTCTTGG	AACCCAATGTGGTCTGATCC		InDel	628	Developed in this study
EP1548	55702070	AGGACTTAAAGAACCAATCC	GCACATCAAATTCAAAAGACC		SSR	166	Developed in this study
