# Supplementary material for: Fruit weight is controlled by Cell Size Regulator encoding a novel protein that is expressed in maturing tomato fruits
Source: PLoS Genet. 2017 Aug 17;13(8):e1006930. doi: 10.1371/journal.pgen.1006930 (PMC5560543; doi:10.1371/journal.pgen.1006930)
Supplement: S8 Table — (XLSX) [file pgen.1006930.s012.xlsx]

## Sheet: Sheet1
S8 Table. Summary statistics of the RNA-seq libraries
Sample ID	# Reads	# Reads mapped/counteda	% mappedb	% ribosomalc	% of >= Q30 Bases (PF)
EE4Per_rep1	24539038	23619649	96.2534	0.45	97.33
EE4Per_rep2	14930030	14188734	95.0349	1.57	98.74
EE4Per_rep3	49692777	47628557	95.846	0.99	97.13
EE4Per_rep4	12385835	9595095	77.4683	4.08	96.73
EE4S_rep1	9709339	9339832	96.1943	0.68	97.28
EE4S_rep2	18209190	17414299	95.6347	0.9	98.75
EE4S_rep3	11096157	10392461	93.6582	2.96	97.31
EE4S_rep4	14086784	11814730	83.871	2.08	96.96
EE7Col_rep1	17301564	16627246	96.1026	0.91	97.06
EE7Col_rep2	10993957	10274332	93.4544	2.34	98.49
EE7Col_rep3	19466667	18294422	93.9782	0.78	97.31
EE7Per_rep1	20971548	20238867	96.5063	0.46	97.21
EE7Per_rep2	13943673	13363340	95.838	1.06	98.55
EE7Per_rep3	22054311	20335914	92.2083	1.81	97.15
EE7Spl_rep1	14147815	13553518	95.7994	0.73	97.2
EE7Spl_rep2	18338605	17557155	95.7388	1.1	98.76
EE7SPl_rep3	13625326	12877778	94.5135	0.94	97.29
EE10Col_rep1	17638060	17037075	96.5927	0.84	98.62
EE10Col_rep2	28024089	22919051	81.7834	0.87	98.52
EE10Col_rep3	30052245	28948015	96.3256	0.84	96.44
EE10Col_rep4	10016801	9539018	95.2302	1.37	96.41
EE10Per_rep1	17521689	16846544	96.1468	0.87	98.61
EE10Per_rep2	23783751	22787731	95.8122	1.1	98.51
EE10Per_rep3	25687482	24611353	95.8107	1.37	96.43
EE10Per_rep4	14239511	13563472	95.2524	1.32	96.37
EE10Per_rep4	31147409	29683744	95.3008	1.26	97.18
EE10Spl_rep1	10641443	10095599	94.8706	1.34	98.58
EE10Spl_rep2	18099317	17266516	95.3987	1.52	98.47
EE10SPl_rep3	30104571	28918569	96.0604	0.85	96.23
EE10SPl_rep4	18711556	17129640	91.5458	0.97	97.26
EE15Col_rep1	10994061	9926450	90.2892	6.46	98.71
EE15Col_rep2	14663945	14007636	95.5243	0.9	96.75
EE15Col_rep3	12984135	11903497	91.6772	3.42	97.09
EE15Col_rep4	12810920	12296540	95.9848	0.94	97.28
EE15Per_rep1	16391005	15422060	94.0886	3.24	98.66
EE15Per_rep2	12435676	11361171	91.3595	1.35	96.65
EE15Per_rep3	19665842	18261506	92.859	2.57	97.15
EE15Per_rep4	8987354	8584303	95.5154	1.08	97.36
EE15Spl_rep1	22599405	21672418	95.8982	1.09	98.63
EE15Spl_rep2	19854807	18311979	92.2294	4.14	96.75
EE15SPl_rep3	20019515	17933803	89.5816	3.72	96.74
EE15SPl_rep4	12077222	11431853	94.6563	1.25	97.23
EE25Col_rep1	11847719	11355782	95.8478	1.17	98.69
EE25Col_rep2	12379385	11699832	94.5106	1.2	97.2
EE25Col_rep4	20418424	19035275	93.226	2.54	97.2
EE25Per_rep1	16076869	15441339	96.0469	1.02	98.67
EE25Per_rep2	19861222	18910018	95.2107	0.93	97.18
EE25Per_rep4	10487924	9575923	91.3043	2.33	97.15
EE25Spl_rep1	18833934	17253336	91.6077	1.08	98.7
EE25Spl_rep2	21461956	19468972	90.7139	1.59	97.18
EE25SPl_rep4	19765602	16206166	81.9918	4.25	96.81
EE33Col_rep1	14458165	13084015	90.4957	1.33	96.3
EE33Per_rep1	10256243	8538552	83.2522	2.59	95.91
EE33SPl_rep1	16267585	14073146	86.5104	2.48	96.97
EETCol_rep1	13616593	12499577	91.7967	2.54	97.09
EETCol_rep2	11355295	9871081	86.9293	3.83	96.96
EETPer_rep1	19305976	17761202	91.9985	2.55	96.99
EETPer_rep2	17896785	13723375	76.6807	5.87	96.4
EETSPl_rep1	13314040	12286126	92.2795	2.69	97.08
EETSPl_rep2	9149440	8015647	87.6081	3.46	97.01
PP4Per_rep1	8605603	8219643	95.515	0.71	97.2
PP4Per_rep2	23649604	22554372	95.3689	0.86	98.75
PP4Per_rep3	10280839	7821632	76.0797	1.54	96.69
PP4Per_rep4	19777283	16666877	84.2728	2.1	96.81
PP4S_rep1	9211438	8822020	95.7725	0.73	97.28
PP4S_rep2	5940598	5631353	94.7944	1.83	98.74
PP4S_rep3	15700312	11309963	72.0365	6.39	96.13
PP4S_rep4	15032474	12663582	84.2415	2	96.96
PP7Col_rep1	12035698	11565696	96.0949	0.83	97.23
PP7Col_rep2	13366312	12612891	94.3633	2.11	98.73
PP7Col_rep3	17986244	17193665	95.5934	1.36	97.35
PP7Per_rep1	11638303	11140243	95.7205	0.96	97.25
PP7Per_rep2	18964296	18028125	95.0635	1.31	98.69
PP7Per_rep3	20733515	17694229	85.3412	2.3	96.4
PP7Spl_rep1	12907355	12362831	95.7813	0.74	97.15
PP7Spl_rep2	8065101	7682117	95.2513	0.95	98.75
PP7SPl_rep3	33632081	31925800	94.9266	1.88	97.39
PP10Col_rep1	12975462	12512191	96.4296	0.95	98.58
PP10Col_rep2	13653157	13072553	95.7475	1.2	98.52
PP10Col_rep3	16542580	15860586	95.8773	0.96	97.33
PP10Col_rep4	16877226	15165432	89.8574	1.62	97.18
PP10Per_rep1	21837169	20988717	96.1146	0.84	97.14
PP10Per_rep2	13908874	13261127	95.3429	1.81	98.54
PP10Per_rep3	27571958	26431543	95.8639	1.05	96.49
PP10Per_rep3	19807954	15926329	80.4037	5.71	96.24
PP10Per_rep4	22349385	20837555	93.2355	0.71	97.25
PP10Spl_rep1	12123084	11607056	95.7434	0.95	97.15
PP10Spl_rep2	15739958	14092069	89.5305	6.98	98.44
PP10SPl_rep3	28061445	26697517	95.1395	1.26	97.26
PP10SPl_rep4	14854681	13215502	88.9652	1.89	97.1
PP15Col_rep1	24651616	23692963	96.1112	1.2	98.57
PP15Col_rep2	11871671	11366820	95.7474	0.97	96.9
PP15Col_rep3	3890558	3574003	91.8635	1.98	97.21
PP15Col_rep4	24570450	23608277	96.084	0.94	96.98
PP15Per_rep1	15126895	14595184	96.485	0.87	98.59
PP15Per_rep2	15777915	15156556	96.0618	0.76	96.91
PP15Per_rep3	15760304	14263950	90.5056	3.31	96.96
PP15Per_rep4	26409319	25384220	96.1184	0.85	97.25
PP15Spl_rep1	6873875	6571797	95.6054	1.04	98.63
PP15Spl_rep2	10659721	10100320	94.7522	1.42	96.86
PP15SPl_rep3	16328986	15334056	93.907	1.66	97.35
PP15SPl_rep4	13105091	12489142	95.2999	1.25	97.33
PP25Col_rep1	16449117	15608478	94.8895	2.28	98.63
PP25Col_rep2	12880009	12077355	93.7682	1.98	97.12
PP25Col_rep4	17927532	16423740	91.6118	2.53	97.2
PP25Per_rep1	17028132	16228408	95.3035	2.2	98.63
PP25Per_rep2	27932199	26804210	95.9617	0.61	96.93
PP25Per_rep4	22263989	20494803	92.0536	2.43	97.16
PP25Spl_rep1	10252271	9170981	89.4532	1.15	98.74
PP25Spl_rep2	13030522	11661008	89.49	0.84	96.92
PP25SPl_rep4	18434888	15241229	82.676	3.53	97.07
PP33Col_rep1	7611912	6447131	84.6979	4.02	96.89
PP33Per_rep1	7093800	6128154	86.3875	3.35	96.84
PP33SPl_rep1	8905952	7012110	78.7351	4.87	96.48
PPTCol_rep1	19075908	17829012	93.4635	2.07	97.07
PPTCol_rep2	9940176	8846963	89.0021	3.86	96.71
PPTPer_rep1	14382767	13388233	93.0852	2.59	97.14
PPTPer_rep2	11119011	9983216	89.7851	3.9	97.03
PPTSPl_rep1	18814794	17678910	93.9628	1.89	97.16
PPTSPl_rep2	15325168	13113824	85.5705	5.42	96.77
aNumber of unambiguous reads mapped to an ITAG2.4 annotated gene
bPercentage of unambiguous reads mapped to an ITAG2.4 annotated gene relative to total reads
cPercentage of total reads that mapped to ribosomal RNA relative to total reads
