# Supplementary material for: Fruit weight is controlled by Cell Size Regulator encoding a novel protein that is expressed in maturing tomato fruits
Source: PLoS Genet. 2017 Aug 17;13(8):e1006930. doi: 10.1371/journal.pgen.1006930 (PMC5560543; doi:10.1371/journal.pgen.1006930)
Supplement: S9 Table — (XLSX) [file pgen.1006930.s013.xlsx]

## Sheet: Sheet1
S9 Table. RNA-seq samples correlations among replicates in each tissue type and time point									Sample correlations among turning stage samples
Samplea	Rep1&2	Rep1&3	Rep1&4	Rep2&3	Rep2&4	Rep3&4	Ave		Sample a	EETCol_rep1	EETCol_rep2	EETPer_rep1	EETPer_rep2	EETSPl_rep1	EETSPl_rep2	PPTCol_rep1	PPTCol_rep2	PPTPer_rep1	PPTPer_rep2	PPTSPl_rep1	PPTSPl_rep2
EE4Per	0.960132	0.947119	0.894491	0.971579	0.90954	0.950146	0.938834		EETCol_rep1	1	0.851139	0.647435	0.606542	0.508112	0.463323	0.983805	0.741728	0.629324	0.573511	0.494776	0.458532
EE4S	0.946958	0.936593	0.939769	0.969608	0.936317	0.96291	0.948692		EETCol_rep2 b	0.851139	1	0.846548	0.83028	0.847629	0.797984	0.767164	0.975339	0.825696	0.796838	0.827895	0.802114
EE7Col	0.962692	0.963192		0.95631			0.960731		EETPer_rep1	0.647435	0.846548	1	0.98152	0.846489	0.802153	0.567862	0.893754	0.979124	0.966067	0.828744	0.811804
EE7Per	0.966925	0.937486		0.937727			0.94738		EETPer_rep2	0.606542	0.83028	0.98152	1	0.846435	0.819136	0.524459	0.88986	0.959541	0.988689	0.833235	0.834295
EE7Spl	0.947232	0.967225		0.941063			0.95184		EETSPl_rep1	0.508112	0.847629	0.846489	0.846435	1	0.96989	0.389351	0.923983	0.820227	0.821954	0.990043	0.973559
EE10Col	0.964519	0.942028	0.94612	0.976085	0.975959	0.988831	0.96559		EETSPl_rep2	0.463323	0.797984	0.802153	0.819136	0.96989	1	0.348533	0.87686	0.768067	0.798164	0.983632	0.98719
EE10Per	0.954292	0.925196	0.931936	0.94305	0.962047	0.968741	0.947544		PPTCol_rep1	0.983805	0.767164	0.567862	0.524459	0.389351	0.348533	1	0.643056	0.564345	0.499894	0.381624	0.341469
EE10Spl	0.972682	0.96494	0.956549	0.965916	0.928563	0.981629	0.961713		PPTCol_rep2 c	0.741728	0.975339	0.893754	0.88986	0.923983	0.87686	0.643056	1	0.870804	0.865141	0.907435	0.891146
EE15Col	0.955018	0.961532	0.932466	0.934886	0.942365	0.974825	0.950182		PPTPer_rep1	0.629324	0.825696	0.979124	0.959541	0.820227	0.768067	0.564345	0.870804	1	0.961583	0.805305	0.774714
EE15Per	0.904625	0.919071	0.887488	0.766467	0.772908	0.961143	0.868617		PPTPer_rep2	0.573511	0.796838	0.966067	0.988689	0.821954	0.798164	0.499894	0.865141	0.961583	1	0.81456	0.816549
EE15Spl	0.948207	0.920909	0.865485	0.935296	0.909479	0.973035	0.925402		PPTSPl_rep1	0.494776	0.827895	0.828744	0.833235	0.990043	0.983632	0.381624	0.907435	0.805305	0.81456	1	0.981386
EE25Col	0.978831		0.971868		0.957323		0.969341		PPTSPl_rep2	0.458532	0.802114	0.811804	0.834295	0.973559	0.98719	0.341469	0.891146	0.774714	0.816549	0.981386	1
EE25Per	0.993923		0.95872		0.956564		0.969735		a Turning stage samples were compared. EE: fw11.3-D NIL; PP: fw11.3-WT NIL
EE25Spl	0.986964		0.931074		0.957406		0.958481		b,c High correlations with all samples
PP4Per	0.976557	0.958265	0.93961	0.947892	0.935817	0.967703	0.954307
PP4S	0.951403	0.946822	0.95647	0.925799	0.938822	0.981714	0.950172
PP7Col	0.956127	0.926858		0.980625			0.954537
PP7Per	0.972988	0.846013		0.889301			0.902767
PP7Spl	0.960466	0.93709		0.977578			0.958378
PP10Col	0.978427	0.959936	0.955735	0.973987	0.955299	0.973428	0.966135
PP10Per	0.968812	0.944564	0.934871	0.96303	0.929235	0.974706	0.952536
PP10Spl	0.977749	0.960256	0.949517	0.967998	0.937012	0.978299	0.961805
PP15Col	0.980632	0.956906	0.953639	0.959413	0.964311	0.991058	0.96766
PP15Per	0.95449	0.952345	0.951054	0.950714	0.966945	0.983788	0.95989
PP15Spl	0.968126	0.938813	0.950994	0.936958	0.95242	0.980516	0.954638
PP25Col	0.980553		0.96491		0.963951		0.969805
PP25Per	0.984151		0.958091		0.949056		0.963766
PP25Spl	0.988153		0.960552		0.95457		0.967758
EETPer						0.98152	0.98152
EETSPl						0.96989	0.96989
PPTPer						0.961583	0.961583
PPTSPl						0.981386	0.981386
a Samples with only one replicate were not included: 33DPA fruit tissues and TCol tissues. EE: fw11.3-D NIL; PP: fw11.3-WT NIL
