# Supplementary material for: Fruit weight is controlled by Cell Size Regulator encoding a novel protein that is expressed in maturing tomato fruits
Source: PLoS Genet. 2017 Aug 17;13(8):e1006930. doi: 10.1371/journal.pgen.1006930 (PMC5560543; doi:10.1371/journal.pgen.1006930)
Supplement: S1 Dataset — (XLSX) [file pgen.1006930.s014.xlsx]

## Sheet: CSR-D Coregulated Genes
S1A Dataset. CSR-D coexpressed gene list with Arabidopsis annotations
Gene ID	Probabilitya	Annotation (ITAG2.40)	AtHomolog ID	Annotation (TAIR10)	Acronym	Gene Description (TAIR10)
Solyc08g006600.2.1	0.99826	Solyc08g006600.2.1 Dynamin-2 (AHRD V1 ***- D0MQ53_PHYIN); contains Interpro domain(s) IPR000375 Dynamin central region.	AT4G33650	Dynamin-related protein 3A	DRP3A	Encodes a protein with high sequence similarity to the dynamin superfamily. Among those members ADL2 was most closely related to Dnm1p of yeast and likely a member of the Vps1p subfamily. Widely expressed in various tissues with highest expression in flower tissues. Localizes to the chloroplast, mitochondrion and peroxisome. Involved in peroxisome and mitochondria fission in combination with DRP3…
Solyc03g113850.1.1	0.997394	Solyc03g113850.1.1 Guanine nucleotide-binding protein subunit beta (AHRD V1 *--* GBB_DICDI); contains Interpro domain(s) IPR017986 WD40 repeat, region.	AT5G50120	Transducin/WD40 repeat-like protein	-
Solyc08g014370.1.1	0.997053	Solyc08g014370.1.1 CHP-rich zinc finger protein-like (AHRD V1 *-- Q9FNE5_ARATH); contains Interpro domain(s) IPR011424 C1-like.	AT2G44380	Cysteine/Histidine-rich C1 domain family protein	-
Solyc07g006760.2.1	0.996634	Solyc07g006760.2.1 Serine/threonine protein kinase (AHRD V1 *-** C4PKQ3_PRUPE); contains Interpro domain(s) IPR001245 Tyrosine protein kinase.	AT5G57610	Protein kinase protein with Octicosapeptide/Phox/Bem1P domain	-
Solyc08g066860.2.1	0.996411	Solyc08g066860.2.1 Os02g0658033 protein (Fragment) (AHRD V1 *-*- C7IYY5_ORYSJ); contains Interpro domain(s) IPR008546 Protein of unknown function DUF828, plant.	AT4G32785	Pleckstrin-like protein	-	Encodes a pleckstrin homology domain- and DUF828-containing protein. Mutants have defects in leaf vascular pattering, with vascular bundles that fail to meet distally in both the cotyledons and leaves. Necessary to the formation of the closed leaf vascular pattern characteristic of dicot leaves in response to auxin. Redundant with FKD2. FKD1 may influence PIN1 localization in an auxin dependent m…
Solyc04g064630.2.1	0.995927	Solyc04g064630.2.1 RAG1-activating protein 1 homolog (AHRD V1 **-- R1AP1_DROME); contains Interpro domain(s) IPR018179 RAG1-activating protein 1 homologue.	AT1G21460	Nodulin MtN3 family protein	SWEET1
Solyc07g008150.2.1	0.995546	Solyc07g008150.2.1 Glucan endo-1 3-beta-glucosidase 7 (AHRD V1 ***- B6SUM3_MAIZE); contains Interpro domain(s) IPR000490 Glycoside hydrolase, family 17.	AT2G26600	Glycosyl hydrolase protein	-
Solyc04g008430.1.1	0.995531	Solyc04g008430.1.1 Receptor like kinase, RLK.	AT2G01950	BRI1-like 2	BRL2	Encodes a leucine rich repeat receptor kinase and associated with provascular/procambial cells. Similar to BRI, brassinosteroid receptor protein.
Solyc01g028830.2.1	0.995511	Solyc01g028830.2.1 ATP binding / serine-threonine kinase (AHRD V1 **** C5DB71_VITVI); contains Interpro domain(s) IPR002290 Serine/threonine protein kinase.	AT5G56460	Protein kinase protein	-
Solyc12g044920.1.1	0.995491	Solyc12g044920.1.1 Phospholipid-transporting ATPase 1 (AHRD V1 ***- C5FPS3_NANOT); contains Interpro domain(s) IPR006539 ATPase, P-type, phospholipid-translocating, flippase.	AT1G17500	ATPase E1-E2 type family protein / Haloacid dehalogenase-like hydrolase family protein	-
Solyc03g096350.2.1	0.995148	Solyc03g096350.2.1 MYB family transcription factor (Fragment) (AHRD V1 **-* D7M1F0_ARALY); contains Interpro domain(s) IPR006447 MYB-like DNA-binding region, SHAQKYF class.	AT3G11280	Putative transcription factors interacting with the gene product of VHA-B1	-	Putative transcription factors interacting with the gene product of VHA-B1 (vacuolar ATPase subunit B1; as shown through yeast two-hybrid assay).
Solyc04g078250.2.1	0.995016	Solyc04g078250.2.1 Manganese transport protein mntH (AHRD V1 **-* MNTH_LACBR); contains Interpro domain(s) IPR001046 Natural resistance-associated macrophage protein.	AT1G47240	Nramp metal ion transporter 2	NRAMP2
Solyc05g006210.2.1	0.994558	Solyc05g006210.2.1 Glucan endo-1,3-beta-glucosidase 6 (AHRD V1 ***- B6TW83_MAIZE); contains Interpro domain(s) IPR013781 Glycoside hydrolase, subgroup, catalytic core.	AT3G24330	O-Glycosyl hydrolases family 17 protein	-
Solyc01g065690.2.1	0.994529	Solyc01g065690.2.1 Heavy-metal associated domain protein (AHRD V1 *-- C3SA91_BRADI); contains Interpro domain(s) IPR006121 Heavy metal transport/detoxification protein.	AT1G06330	Heavy metal transport/detoxification protein	-
Solyc08g007420.2.1	0.994504	Solyc08g007420.2.1 L-lactate dehydrogenase (AHRD V1 **** Q96570_SOLLC); contains Interpro domain(s) IPR011304 L-lactate dehydrogenase.	AT4G17260	Lactate/Malate dehydrogenase protein	-
Solyc02g032200.2.1	0.994489	Solyc02g032200.2.1 TIR_LRR, resistance protein fragment.	AT5G36930	Disease resistance protein (TIR-NBS-LRR Class)	-
Solyc05g006990.2.1	0.994295	Solyc05g006990.2.1 Nitrate transporter (AHRD V1 **-* Q7XAK5_PRUPE); contains Interpro domain(s) IPR000109 TGF-beta receptor, type I/II extracellular region.	AT1G69850	Nitrate transporter 1:2	NRT1:2	Encodes an inducible component of low-affinity nitrate uptake. mRNA found primarily in root hairs and the epidermis of roots. It also acts as an ABA importer at the site of ABA biosynthesis and is important for the regulation of stomatal aperture in inflorescence stems.
Solyc08g074390.2.1	0.994023	Solyc08g074390.2.1 Glucan endo-1,3-beta-glucosidase 6 (AHRD V1 ***- B6TW83_MAIZE); contains Interpro domain(s) IPR013781 Glycoside hydrolase, subgroup, catalytic core.	AT5G58090	O-Glycosyl hydrolases family 17 protein	-
Solyc05g015560.1.1	0.993937	Solyc05g015560.1.1 Unknown Protein (AHRD V1).	NA	NA	NA
Solyc01g096460.2.1	0.993935	Solyc01g096460.2.1 U-box domain-containing protein 4 (AHRD V1 **-- PUB4_ARATH); contains Interpro domain(s) IPR011989 Armadillo-like helical.	AT1G08315	Armadillo (ARM) repeat protein	-
Solyc02g071350.2.1	0.993899	Solyc02g071350.2.1 Lipid A export ATP-binding/permease protein msbA (AHRD V1 *--* MSBA_CHRVO); contains Interpro domain(s) IPR003439 ABC transporter-like.	AT4G18050	ATP-Binding Cassette B9 (ABC transporter)	ABCB9
Solyc07g064020.2.1	0.993464	Solyc07g064020.2.1 Class I heat shock protein 1 (AHRD V1 ***- B6TTC8_MAIZE); contains Interpro domain(s) IPR008978 HSP20-like chaperone.	AT5G54660	Hsp20-like chaperones protein	-
Solyc01g080150.2.1	0.993128	Solyc01g080150.2.1 tRNA dimethylallyltransferase (AHRD V1 *-*- B6JYB4_SCHJY); contains Interpro domain(s) IPR002627 tRNA isopentenyltransferase.	AT5G19040	Isopentenyltransferase 5	IPT5	Encodes cytokinin synthase.
Solyc11g071940.1.1	0.992715	Solyc11g071940.1.1 Unknown Protein (AHRD V1).	AT5G22090	Protein of unknown function (DUF3049)	-
Solyc08g067160.2.1	0.992632	Solyc08g067160.2.1 Acyl-protein thioesterase 2 (AHRD V1 **-- B6T1C9_MAIZE); contains Interpro domain(s) IPR003140 Phospholipase/carboxylesterase.	AT5G20060	Alpha/Beta-hydrolases protein. Contains Interpro domain: Phospholipase/Carboxylesterase (IPR003140)	-
Solyc06g066180.2.1	0.992392	Solyc06g066180.2.1 MYB family transcription factor (AHRD V1 *-- D7L484_ARALY); contains Interpro domain(s) IPR006447 MYB-like DNA-binding region, SHAQKYF class.	AT4G13640	Unfertilized embryo sac 16	UNE16
Solyc06g061230.2.1	0.992257	Solyc06g061230.2.1 Unknown Protein (AHRD V1); contains Interpro domain(s) IPR009632 Putative metallocarboxypeptidase inhibitor.	NA	NA	NA
Solyc09g008660.2.1	0.992155	Solyc09g008660.2.1 Chloroplast unusual positioning 1A (AHRD V1 *-- B3IYT7_ADICA).	AT2G36650	Unknown protein	-
Solyc02g069020.2.1	0.991941	Solyc02g069020.2.1 Phloem protein 2 (AHRD V1 **-- D0R6I5_MALDO).	AT4G19840	Phloem protein 2-A1	PP2-A1	Encodes a phloem lectin, similar to phloem lectin in cucumber and celery. Gene is expressed in the phloem, predominantly in the companion cells.
Solyc01g010230.2.1	0.991919	Solyc01g010230.2.1 Unknown Protein (AHRD V1).	NA	NA	NA
Solyc09g010360.2.1	0.991885	Solyc09g010360.2.1 Nodulin-like protein (AHRD V1 ***- Q9ZUS1_ARATH); contains Interpro domain(s) IPR000620 Protein of unknown function DUF6, transmembrane.	AT2G37460	Nodulin MtN3 family protein	-
Solyc07g052620.1.1	0.99176	Solyc07g052620.1.1 Zinc finger protein CONSTANS-LIKE 4 (AHRD V1 *-*- COL4_ARATH); contains Interpro domain(s) IPR000315 Zinc finger, B-box.	AT4G15248	B-Box type zinc finger protein	-
Solyc11g032100.1.1	0.991685	Solyc11g032100.1.1 MADS box transcription factor (AHRD V1 ***- B2KJ31_POPTO); contains Interpro domain(s) IPR002100 Transcription factor, MADS-box.	AT1G71692	Agamous-like 12	AGL12	Encodes a member of the MADS box family of transcription factors. Involved in root cell differentiation and flowering time. Loss of function mutations have abnormal cellular differentiation in the roots and are late flowering. AGL12 along with AGL14, and AGL17 is preferentially expressed in root tissues and represent the only characterized MADS box genes expressed in roots.
Solyc03g082470.2.1	0.991626	Solyc03g082470.2.1 Receptor like kinase, RLK.	AT1G73080	Pep1 receptor 1	PEPR1	Encodes a leucine-rich repeat receptor kinase. Functions as a receptor for AtPep1 to amplify innate immunity response to pathogen attacks.
Solyc10g083430.1.1	0.991476	Solyc10g083430.1.1 Pyrimidine-specific ribonucleoside hydrolase (AHRD V1 ***- B6IUL3_RHOCS); contains Interpro domain(s) IPR001910 Inosine/uridine-preferring nucleoside hydrolase.	AT2G36310	Uridine-ribohydrolase 1	URH1	Encodes a cytoplasmic nucleoside hydrolase. It has the highest levels of activity with uridine followed by xanthosine. It shows little activity with inosine and none with cytidine. Mutant analyses indicate that it plays a role in purine and pyrimidine catabolism.
Solyc10g049870.1.1	0.991227	Solyc10g049870.1.1 EPF-type Cis2-His2 zinc finger transcription factor (AHRD V1 *-** D8S6B6_SELML); contains Interpro domain(s) IPR007087 Zinc finger, C2H2-type.	AT1G80730	Zinc-finger protein 1	ZFP1	Encodes a zinc finger protein and is expressed at high levels in the shoot apex, including the apical meristem, developing leaves and the developing vascular system. expression induced three days post germination. T-DNA insertion mutant has a dominant phenotype in leaf initiation.
Solyc02g069030.2.1	0.991218	Solyc02g069030.2.1 Phloem protein 2 (AHRD V1 **-- D0R6I5_MALDO).	AT4G19840	Phloem protein 2-A	PP2-A1	Encodes a phloem lectin, similar to phloem lectin in cucumber and celery. Gene is expressed in the phloem, predominantly in the companion cells.
Solyc09g007980.1.1	0.991213	Solyc09g007980.1.1 Unknown Protein (AHRD V1).	NA	NA	NA
Solyc05g006870.2.1	0.991044	Solyc05g006870.2.1 Thioredoxin H (AHRD V1 ***- Q4U0W0_NICAL); contains Interpro domain(s) IPR015467 Thioredoxin, core.	AT5G39950	Thioredoxin 2	TXR2	Encodes a cytosolic thioredoxin that reduces disulfide bridges of target proteins by the reversible formation of a disulfide bridge between two neighboring Cys residues present in the active site. Thioredoxins have been found to regulate a variety of biological reactions in prokaryotic and eukaryotic cells.
Solyc02g091140.2.1	0.990988	Solyc02g091140.2.1 S-adenosyl-L-methionine carboxyl methyltransferase family protein (AHRD V1 **** D7KVS6_ARALY); contains Interpro domain(s) IPR005299 SAM dependent carboxyl methyltransferase.	AT1G15125	S-Adenosyl-L-Methionine-dependent methyltransferases protein	-
Solyc08g007670.1.1	0.990967	Solyc08g007670.1.1 Subtilisin-like protease (AHRD V1 **-- Q9LWA3_SOLLC); contains Interpro domain(s) IPR015500 Peptidase S8, subtilisin-related.	AT5G67360	Subtilisin-like serine protease	ARA12	Encodes a subtilisin-like serine protease essential for mucilage release from seed coats.
Solyc05g008380.2.1	0.990883	Solyc05g008380.2.1 Unknown Protein (AHRD V1).	AT1G71110	Unknown protein	-
Solyc12g017380.1.1	0.990799	Solyc12g017380.1.1 Solute carrier family 22 member 7 (AHRD V1 ***- B5X4W8_SALSA); contains Interpro domain(s) IPR016196 Major facilitator superfamily, general substrate transporter.	AT1G79360	Organic cation/carnitine transporter 2	OCT2
Solyc12g056930.1.1	0.990731	Solyc12g056930.1.1 Sulfate transporter 2 (AHRD V1 ***- Q9AT47_SOLLC); contains Interpro domain(s) IPR001902 Sulphate anion transporter.	AT1G22150	Sulfate transporter 1;3	SULTR1;3
Solyc02g079840.1.1	0.990729	Solyc02g079840.1.1 (E)-beta-ocimene synthase (AHRD V1 **** Q5CD81_CITUN); contains Interpro domain(s) IPR005630 Terpene synthase, metal-binding domain.	AT3G25830	Terpene synthase-like sequence-1,8-cineole	TPS-CIN	Encodes the monoterpene 1,8-cineole synthase, atTPS-Cin. This polypeptide was also shown to synthesize other monoterpenes albeit in minor quantities. The same polypeptide is encoded at two different loci, the result of gene duplication: at3g25820 and at3g25830.
Solyc09g074040.1.1	0.990662	Solyc09g074040.1.1 Unknown Protein (AHRD V1).	NA	NA	NA
Solyc01g108300.2.1	0.990516	Solyc01g108300.2.1 MYB family transcription factor (AHRD V1 **-- D7LQI3_ARALY); contains Interpro domain(s) IPR006447 MYB-like DNA-binding region, SHAQKYF class.	AT2G03500	MYB-like transcription factor protein	-
Solyc02g087410.2.1	0.990485	Solyc02g087410.2.1 Lipid A export ATP-binding/permease protein msbA (AHRD V1 *-- MSBA_CHRVO); contains Interpro domain(s) IPR003439 ABC transporter-like.	AT3G28345	ATP-Binding Cassette B15	ABCB15	Encodes an ATP-binding cassette (ABC) transporter. Expressed in the vascular tissue of primary stem.
Solyc11g069930.1.1	0.990479	Solyc11g069930.1.1 Disease resistance protein R3a-like protein (AHRD V1 ***- B3F572_SOLDE).	AT3G14470	LRR and NB-ARC domains-containing disease resistance protein	-
Solyc04g072460.2.1	0.990301	Solyc04g072460.2.1 BZIP transcription factor (AHRD V1 **** A7Y1S1_BRAJU); contains Interpro domain(s) IPR011616 bZIP transcription factor, bZIP-1.	AT5G65210	TGACGTCA cis-element-binding protein (TGA) factor of the basic leucine zipper domain (bZIP) family	TGA1	Encodes TGA1, a redox-controlled regulator of systemic acquired resistance. TGA1 targets the activation sequence-1 (as-1) element of the promoter region of defense proteins. TGA1 are S-nitrosylated.
Solyc03g116900.2.1	0.99024	Solyc03g116900.2.1 Manganese transporter MntH (AHRD V1 **-* D3KPZ0_LISMO); contains Interpro domain(s) IPR001046 Natural resistance-associated macrophage protein.	AT1G15960	Nramp metal ion transporter 6	NRAMP6	Member of Nramp2 family
Solyc09g090650.2.1	0.990051	Solyc09g090650.2.1 Zinc finger protein CONSTANS-LIKE 5 (AHRD V1 *-- COL5_ARATH); contains Interpro domain(s) IPR010402 CCT domain.	AT1G04500	CONSTANS, CO-like, and TOC1 (CCT) motif protein	-
Solyc08g077240.2.1	0.989959	Solyc08g077240.2.1 Dehydration-responsive family protein (AHRD V1 ***- D7MCX6_ARALY); contains Interpro domain(s) IPR004159 Protein of unknown function DUF248, methyltransferase putative.	AT4G18030	S-adenosyl-L-methionine-dependent methyltransferases protein	-
Solyc08g077960.2.1	0.989882	Solyc08g077960.2.1 GATA transcription factor 29 (AHRD V1 *-*- B4FZE9_MAIZE); contains Interpro domain(s) IPR000679 Zinc finger, GATA-type.	AT4G17570	GATA Transcription Factor 26	GATA26	Encodes a member of the GATA factor family of zinc finger transcription factors.
Solyc06g036330.1.1	0.989792	Solyc06g036330.1.1 Ornithine cyclodeaminase protein (AHRD V1 ***- A3I2L0_9BACT); contains Interpro domain(s) IPR003462 Ornithine cyclodeaminase/mu-crystallin.	AT5G52810	Ornithine cyclodeaminase/mu-crystallin	-
Solyc07g064290.2.1	0.989701	Solyc07g064290.2.1 Ras-related protein Rab-21 (AHRD V1 *-*- C1BQH4_9MAXI); contains Interpro domain(s) IPR013684 Miro-like.	AT5G54840	Monomeric G protein	SGP1	Monomeric G protein. Expressed in the root quiescent center, flowers, and leaf guard cells and hydathodes.
Solyc07g053220.1.1	0.989481	Solyc07g053220.1.1 Receptor-like protein kinase (AHRD V1 ***- Q9LLN5_ORYSA); contains Interpro domain(s) IPR002290 Serine/threonine protein kinase.	AT2G19130	Receptor-like protein kinase	-
Solyc12g096940.1.1	0.989481	Solyc12g096940.1.1 CCT motif family protein (AHRD V1 *-*- B6TX69_MAIZE); contains Interpro domain(s) IPR010402 CCT domain.	AT1G04500	CONSTANS, CO-like, and TOC1 (CCT) motif protein	-
Solyc06g050710.2.1	0.989432	Solyc06g050710.2.1 Metal ion binding protein (AHRD V1 ***- D7LYD7_ARALY); contains Interpro domain(s) IPR006121 Heavy metal transport/detoxification protein.	AT5G05365	Heavy metal transport/detoxification protein	-
Solyc08g076890.2.1	0.989418	Solyc08g076890.2.1 Unknown Protein (AHRD V1).	NA	NA	NA
Solyc02g077270.2.1	0.989335	Solyc02g077270.2.1 Calcium ion binding protein (AHRD V1 *-*- B6U1M5_MAIZE); contains Interpro domain(s) IPR011992 EF-Hand type.	AT1G53210	Calcium-binding EF-hand protein	-
Solyc03g119810.1.1	0.98924	Solyc03g119810.1.1 Unknown Protein (AHRD V1).	AT1G49000	Unknown protein	-
Solyc07g061920.2.1	0.988974	Solyc07g061920.2.1 Glucan synthase like 3 (AHRD V1 ***- D8R8I5_SELML); contains Interpro domain(s) IPR003440 Glycosyl transferase, family 48.	AT3G14570	Glucan synthase-like 4	GSL04	Encodes a protein similar to callose synthase
Solyc02g065600.2.1	0.988682	Solyc02g065600.2.1 Leaf senescence protein-like (AHRD V1 ***- Q8RV74_ORYSJ); contains Interpro domain(s) IPR004253 Protein of unknown function DUF231, plant.	AT5G15900	Trichome birefringence-like 19	TBL19	TBL gene family has 46 members, two of which (TBR/AT5G06700 and TBL3/AT5G01360) have been shown to be involved in the synthesis and deposition of secondary wall cellulose, presumably by influencing the esterification state of pectic polymers. A nomenclature for this gene family has been proposed (Volker Bischoff & Wolf Scheible, 2010, personal communication).
Solyc01g098010.2.1	0.988659	Solyc01g098010.2.1 Acetyltransferase GNAT family protein expressed (AHRD V1 ***- Q852L7_ORYSJ); contains Interpro domain(s) IPR000182 GCN5-related N-acetyltransferase.	AT3G22560	Acyl-CoA N-acyltransferase	NAT
Solyc08g075370.2.1	0.988435	Solyc08g075370.2.1 Unknown Protein (AHRD V1); contains Interpro domain(s) IPR001464 Annexin.	NA	NA	NA
Solyc07g025370.2.1	0.988341	Solyc07g025370.2.1 Cytochrome P450.	AT1G75130	Cytochrome P450, family 721, subfamily A, polypeptide 1	CYP721A1
Solyc07g056260.2.1	0.988271	Solyc07g056260.2.1 Glucan synthase like 3 (AHRD V1 ***- D8R8I5_SELML); contains Interpro domain(s) IPR003440 Glycosyl transferase, family 48.	AT1G06490	Callose Synthase 7	CALS7	Encodes Callose Synthase 7 (CalS7), a phloem-specific callose synthase responsible for callose deposition in developing sieve elements during phloem formation and in mature phloem induced by wounding.
Solyc04g077010.2.1	0.988176	Solyc04g077010.2.1 Receptor like kinase, RLK.	AT5G49660	Xylem intermixed with phloem 1	XIP1	The gene encodes receptor-like kinase (RLK). Involved in the maintenance organization of cell files or cell morphology in conductive elements.
Solyc05g007160.2.1	0.988089	Solyc05g007160.2.1 Transcription factor C-MYB (AHRD V1 *-** Q766Z9_ORYLA); contains Interpro domain(s) IPR015495 MYB transcription factor.	AT1G14350	Four Lips	FLP	Encodes a putative MYB transcription factor involved in stomata development, loss of FLP activity results in a failure of guard mother cells (GMCs) to adopt the guard cell fate, thus they continue to divide resulting in abnormal stomata consisting of clusters of numerous guard cell-like cells. This phenotype is enhanced in double mutants with MYB88.
Solyc03g123580.2.1	0.987928	Solyc03g123580.2.1 Unknown Protein (AHRD V1).	AT3G14280	Unknown protein	-
Solyc02g070610.2.1	0.987755	Solyc02g070610.2.1 Lipase (Class 3)-like protein (AHRD V1 ***- Q943F9_ORYSJ).	AT5G50890	alpha/beta-hydrolases protein	-
Solyc12g014610.1.1	0.98771	Solyc12g014610.1.1 WRKY transcription factor 78 (AHRD V1 ***- Q5HZ67_ORYSA); contains Interpro domain(s) IPR003657 DNA-binding WRKY.	AT4G26640	WRKY Transcription Factor; Group I	WRKY20
Solyc06g068520.2.1	0.987582	Solyc06g068520.2.1 Hydroxyproline-rich systemin (AHRD V1 ***- HSY1_SOLLC).	NA	NA	NA
Solyc03g121300.2.1	0.987529	Solyc03g121300.2.1 Myrosinase-binding protein 2 (AHRD V1 **-- D7KIN1_ARALY); contains Interpro domain(s) IPR001229 Mannose-binding lectin.	AT1G73040	Mannose-binding lectin	-
Solyc12g007240.1.1	0.987436	Solyc12g007240.1.1 Unknown Protein (AHRD V1).	AT4G28840	Unknown protein	-
Solyc01g104430.1.1	0.986932	Solyc01g104430.1.1 Unknown Protein (AHRD V1).	AT1G59660	Nucleoporin autopeptidase	-
Solyc06g071500.2.1	0.986868	Solyc06g071500.2.1 Boron transporter (AHRD V1 **-* A5JUZ5_9ROSI); contains Interpro domain(s) IPR003020 Bicarbonate transporter, eukaryotic.	AT3G62270	HCO3- transporter	-
Solyc04g007590.1.1	0.986846	Solyc04g007590.1.1 Nodulin-like protein (AHRD V1 ***- Q9LI65_ARATH); contains Interpro domain(s) IPR000620 Protein of unknown function DUF6, transmembrane.	AT3G30340	Nodulin MtN21-like transporter	-
Solyc11g011440.1.1	0.986714	Solyc11g011440.1.1 Aspartic proteinase nepenthesin-1 (AHRD V1 **-- B6TS94_MAIZE); contains Interpro domain(s) IPR001461 Peptidase A1.	AT1G66180	Putative aspartyl protease	ASPGA1	ASPGA1 expression is induced in response to light and ascorbate.
Solyc03g114290.2.1	0.98665	Solyc03g114290.2.1 UPF0497 membrane protein At2g36330 (AHRD V1 *-*- U497A_ARATH); contains Interpro domain(s) IPR006702 Uncharacterised protein family UPF0497, trans-membrane plant.	AT2G36330	Uncharacterised protein (UPF0497)	-
Solyc03g114790.2.1	0.98652	Solyc03g114790.2.1 N(4)-(Beta-N-acetylglucosaminyl)-L-asparaginase (AHRD V1 **** ASPG_ELIMR); contains Interpro domain(s) IPR000246 Peptidase T2, asparaginase 2.	AT5G08100	Asparaginase A1	ASPGA1
Solyc06g074180.1.1	0.986505	Solyc06g074180.1.1 Cytochrome P450.	AT1G64940	Cytochrome P450, family 87, subfamily A, polypeptide 6	CYP89A6
Solyc12g017370.1.1	0.986254	Solyc12g017370.1.1 MYB family transcription factor-like (AHRD V1 **-- Q6H510_ORYSJ); contains Interpro domain(s) IPR006447 MYB-like DNA-binding region, SHAQKYF class.	AT1G79430	Altered phloem development (WOODY)	APL (WDY)	Encodes gene product that is required for several aspects of phloem development in the root: (1) the specific divisions organizing the phloem pole, (2) sieve element differentiation and (3) the expression of a companion-specific gene. Mutant has a defect in the organization of phloem poles in the root. apl seedlings have a short, determinate root with only occasional lateral branches.
Solyc05g056040.2.1	0.98606	Solyc05g056040.2.1 Auxin response factor 14 (AHRD V1 *-*- D9HNU1_MAIZE); contains Interpro domain(s) IPR003340 Transcriptional factor B3.	AT2G46530	Auxin response factor 11	ARF11
Solyc02g031740.2.1	0.986039	Solyc02g031740.2.1 Phloem lectin (AHRD V1 ***- Q8L5A9_CUCSA).	AT1G31200	Phloem protein 2-A9	PP2-A9
Solyc04g040210.2.1	0.985983	Solyc04g040210.2.1 Unknown Protein (AHRD V1).	AT5G04080	Unknown protein	-
Solyc02g079430.2.1	0.985854	Solyc02g079430.2.1 CONSTANS-like zinc finger protein (AHRD V1 *-- D0EP04_SOYBN); contains Interpro domain(s) IPR000315 Zinc finger, B-box.	AT5G54470	B-box type zinc finger	-
Solyc04g007780.2.1	0.985838	Solyc04g007780.2.1 Major latex-like protein (AHRD V1 **-- Q9AXU0_PRUPE); contains Interpro domain(s) IPR000916 Bet v I allergen.	AT1G70890	MLP-like protein 43	MLP43
Solyc05g052910.2.1	0.985816	Solyc05g052910.2.1 Actin-binding LIM protein 1 (AHRD V1 *-- ABLM1_MOUSE); contains Interpro domain(s) IPR001781 Zinc finger, LIM-type.	AT2G39830	DAL-related protein 2	DAR2	Essential for early phloem development and function, and for root system development.
Solyc01g010190.2.1	0.985794	Solyc01g010190.2.1 Unknown Protein (AHRD V1).	AT5G48050	Retrotransposon gag protein	-
Solyc04g005910.2.1	0.985768	Solyc04g005910.2.1 Receptor like kinase, RLK.	AT3G25560	NSP-interacting kinase 2	NIK2
Solyc10g083420.1.1	0.985543	Solyc10g083420.1.1 Ribonucleoside hydrolase 1 (AHRD V1 ***- D0ZCD2_EDWTE); contains Interpro domain(s) IPR001910 Inosine/uridine-preferring nucleoside hydrolase.	AT2G36310	Uridine-ribohydrolase 1	URH1	Encodes a cytoplasmic nucleoside hydrolase. It has the highest levels of activity with uridine followed by xanthosine. It shows little activity with inosine and none with cytidine. Mutant analyses indicate that it plays a role in purine and pyrimidine catabolism.
Solyc07g008200.2.1	0.985543	Solyc07g008200.2.1 Equilibrative nucleoside transporter (AHRD V1 **** B9HAJ2_POPTR); contains Interpro domain(s) IPR002259 Delayed-early response protein/equilibrative nucleoside transporter.	AT1G02630	Equilibrative nucleotide transporter 1	-
Solyc02g082060.1.1	0.985495	Solyc02g082060.1.1 PPPDE peptidase domain-containing protein 1 (AHRD V1 *-- PPDE1_XENLA); contains Interpro domain(s) IPR008580 Protein of unknown function DUF862, eukaryotic.	AT4G25680	PPPDE putative thiol peptidase	-
Solyc12g042560.1.1	0.985339	Solyc12g042560.1.1 Hheat shock protein (AHRD V1 *-*- B2D2G5_CAPSN); contains Interpro domain(s) IPR013126 Heat shock protein 70.	AT1G16030	Heat shock protein 70B	Hsp70b
Solyc01g109700.2.1	0.985268	Solyc01g109700.2.1 Transcription factor (AHRD V1 *-** D6MKM4_9ASPA); contains Interpro domain(s) IPR011598 Helix-loop-helix DNA-binding.	AT4G34530	Cryptochrome-interacting basic-helix-loop-helix 1	CIB1	CIB1 interacts with CRY2 (cryptochrome 2) in a blue light-specific manner in yeast and Arabidopsis cells, and it acts together with additional CIB1-related proteins to promote CRY2-dependent floral initiation. CIB1 positively regulates FT expression.
Solyc07g064070.1.1	0.985242	Solyc07g064070.1.1 Pre-mRNA processing ribonucleoprotein binding region-containing protein (AHRD V1 **-* A7AUH1_BABBO); contains Interpro domain(s) IPR019175 Prp31 C-terminal.	AT1G60170	Embryo defective 1220	emb1220
Solyc03g078160.2.1	0.984916	Solyc03g078160.2.1 POT family domain containing protein expressed (AHRD V1 ***- D8L9H8_WHEAT); contains Interpro domain(s) IPR007493 Protein of unknown function DUF538.	AT3G07470	Protein of unknown function, DUF538	-
Solyc03g032080.2.1	0.984815	Solyc03g032080.2.1 Auxin efflux carrier family protein (AHRD V1 **** D7L9F0_ARALY); contains Interpro domain(s) IPR004776 Auxin efflux carrier.	AT2G17500	Auxin efflux carrier	PILS5
Solyc04g014800.2.1	0.984704	Solyc04g014800.2.1 L-galactose-1-phosphate phosphatase 2.	AT3G02870	L-galactose-1-phosphate phosphatase	VTC4	Involved in ascorbate biosynthesis.
Solyc07g018180.1.1	0.984401	Solyc07g018180.1.1 Receptor like kinase, RLK.	AT3G47570	Leucine-rich repeat protein kinase	-
Solyc03g005130.1.1	0.984387	Solyc03g005130.1.1 Receptor-like protein kinase (AHRD V1 ***- B6ST43_MAIZE); contains Interpro domain(s) IPR002290 Serine/threonine protein kinase.	AT1G34300	S-locus lectin protein kinase	-
Solyc09g018200.1.1	0.984344	Solyc09g018200.1.1 Plant-specific domain TIGR01568 family protein (AHRD V1 *-- B6U561_MAIZE); contains Interpro domain(s) IPR006458 Protein of unknown function DUF623, plant.	AT1G06920	Ovate family protein 4	OFP4	Encodes OFP4, a member of the plant specific ovate family proteins. Members of this family have been shown to bind to KNOX and BELL- like TALE class homeodomain proteins. OFP4 interacts with KNAT7 to regulate secondary cell wall formation.
Solyc06g069640.2.1	0.984262	Solyc06g069640.2.1 MazG nucleotide pyrophosphohydrolase (AHRD V1 ***- D9SGR6_9PROT); contains Interpro domain(s) IPR011394 NTP Pyrophosphohydrolase MazG-related, RS21-C6.	AT3G25400	NTP pyrophosphohydrolase MazG	-
Solyc11g039750.1.1	0.984184	Solyc11g039750.1.1 MYB transcription factor (AHRD V1 ***- B9I4W4_POPTR); contains Interpro domain(s) IPR015495 MYB transcription factor.	AT1G17950	MYB domain protein 52	MYB52
Solyc11g069480.1.1	0.983867	Solyc11g069480.1.1 UPF0497 membrane protein At2g28370 (AHRD V1 ***- U4977_ARATH); contains Interpro domain(s) IPR006702 Uncharacterised protein family UPF0497, trans-membrane plant.	AT2G28370	Uncharacterised protein family (UPF0497)	-
Solyc02g084280.2.1	0.983857	Solyc02g084280.2.1 Unknown Protein (AHRD V1).	NA	NA	NA
Solyc06g005890.2.1	0.98377	Solyc06g005890.2.1 Unknown Protein (AHRD V1); contains Interpro domain(s) IPR007750 Protein of unknown function DUF674.	AT5G01140	Protein of unknown function (DUF674)	-
Solyc07g065700.2.1	0.983714	Solyc07g065700.2.1 SEC14-like protein 1 (AHRD V1 **-- B6TAH4_MAIZE); contains Interpro domain(s) IPR001251 Cellular retinaldehyde-binding/triple function, C-terminal.	AT1G55840	SEC14p-like phosphatidylinositol transfer protein	-
Solyc10g050160.1.1	0.983604	Solyc10g050160.1.1 Caffeoyl-CoA 3-O-methyltransferase (AHRD V1 **** A6XBP7_BRARP); contains Interpro domain(s) IPR002935 O-methyltransferase, family 3.	AT4G34050	Caffeoyl coenzyme A O-methyltransferase 1	CCoAOMT1
Solyc08g082910.1.1	0.983567	Solyc08g082910.1.1 Dof zinc finger protein 2 (AHRD V1 ***- A5HWF1_HORVD); contains Interpro domain(s) IPR003851 Zinc finger, Dof-type.	AT4G24060	Dof-type zinc finger DNA-binding protein	-
Solyc11g066280.1.1	0.983522	Solyc11g066280.1.1 U3 small nucleolar ribonucleoprotein protein imp4 (AHRD V1 **-- Q17BF6_AEDAE); contains Interpro domain(s) IPR007109 Brix domain.	AT4G01560	Maternal effect embryo arrest 49	MEE49
Solyc06g073940.2.1	0.983464	Solyc06g073940.2.1 CSR-like1	AT5G22090	Protein of unknown function (DUF3049)	-
Solyc06g068680.2.1	0.983415	Solyc06g068680.2.1 Respiratory burst oxidase-like protein (AHRD V1 **** C1IHQ9_9ROSI); contains Interpro domain(s) IPR013121 Ferric reductase, NAD binding.	AT5G47910	Respiratory burst oxidase homologue D	RBOHD	NADPH/respiratory burst oxidase protein D (RbohD).Interacts with AtrbohF gene to fine tune the spatial control of ROI production and hypersensitive response to cell in and around infection site.
Solyc09g007710.2.1	0.983329	Solyc09g007710.2.1 TIR-NBS-LRR, resistance protein.	AT5G36930	Disease resistance protein (TIR-NBS-LRR class)	-
Solyc02g061780.2.1	0.983274	Solyc02g061780.2.1 NAC domain transcription factor (AHRD V1 **** Q5DM35_WHEAT); contains Interpro domain(s) IPR003441 No apical meristem (NAM) protein.	AT2G17040	NAC domain containing protein 36	-	Member of the NAC transcription factor family and more specifically, the ONAC022 subfamily. Involved in leaf and inflorescence stem morphogenesis.
Solyc02g089270.1.1	0.983256	Solyc02g089270.1.1 Unknown Protein (AHRD V1).	NA	NA	NA
Solyc04g049080.2.1	0.983254	Solyc04g049080.2.1 Senescence-associated protein-like (AHRD V1 ***- Q9LH57_ARATH); contains Interpro domain(s) IPR018499 Tetraspanin.	AT3G12090	Tetraspanin 6	TET6
Solyc06g008760.1.1	0.982874	Solyc06g008760.1.1 Glutaredoxin (AHRD V1 ***- B3F8F2_SOLTU); contains Interpro domain(s) IPR011905 Glutaredoxin-like, plant II.	AT2G47880	Glutaredoxin	-
Solyc03g006830.2.1	0.98277	Solyc03g006830.2.1 MADS-box transcription factor 2 (AHRD V1 **** D1MFS7_HEVBR); contains Interpro domain(s) IPR002100 Transcription factor, MADS-box.	AT5G62165	Agamous-like 42 (Forever young flower)	AGL42 (FYF)	Encodes a MADS box transcription factor. Expressed in quiescent center. Involved in floral transition.
Solyc05g046130.2.1	0.982676	Solyc05g046130.2.1 Unknown Protein (AHRD V1); contains Interpro domain(s) IPR009606 Protein of unknown function DUF1218.	AT2G32280	Unknown protein (DUF1218);	-
Solyc05g007000.2.1	0.982493	Solyc05g007000.2.1 Nitrate transporter (AHRD V1 **** Q7XAK5_PRUPE); contains Interpro domain(s) IPR000109 TGF-beta receptor, type I/II extracellular region.	AT1G69850	Nitrate transporter 1:2	NRT1:2	Encodes an inducible component of low-affinity nitrate uptake. mRNA found primarily in root hairs and the epidermis of roots. It also acts as an ABA importer at the site of ABA biosynthesis and is important for the regulation of stomatal aperture in inflorescence stems.
Solyc07g064920.2.1	0.982418	Solyc07g064920.2.1 SWIb domain-containing protein (AHRD V1 ***- Q1PCH7_SOLCH); contains Interpro domain(s) IPR019835 SWIB domain.	AT4G26810	SWIB/MDM2 domain-containing protein	-
Solyc01g007990.2.1	0.982081	Solyc01g007990.2.1 RLK, Receptor like protein, putative resistance protein with an antifungal domain.	AT1G70520	Cysteine-rich RLK (receptor-like protein kinase) 2	CRK2
Solyc01g009760.2.1	0.981881	Solyc01g009760.2.1 GRAM-containing/ABA-responsive protein (Fragment) (AHRD V1 *-- C6FBQ3_PSEMZ); contains Interpro domain(s) IPR004182 GRAM.	AT5G13200	GRAM domain-containing protein	-
Solyc01g057260.2.1	0.981793	Solyc01g057260.2.1 Os06g0524700 protein (Fragment) (AHRD V1 ***- Q0DBU9_ORYSJ); contains Interpro domain(s) IPR004158 Protein of unknown function DUF247, plant.	AT3G50140	Unknown protein (DUF247)	-
Solyc03g031730.2.1	0.981784	Solyc03g031730.2.1 Beta-glucosidase 47 (AHRD V1 **** D7MEP5_ARALY); contains Interpro domain(s) IPR001360 Glycoside hydrolase, family 1.	AT4G21760	Beta-glucosidase 47	BGLU47
Solyc08g075880.2.1	0.981746	Solyc08g075880.2.1 Metal ion binding protein (AHRD V1 **-- D7LYP1_ARALY); contains Interpro domain(s) IPR006121 Heavy metal transport/detoxification protein.	AT2G18196	Heavy metal transport/detoxification	-
Solyc01g105310.2.1	0.981715	Solyc01g105310.2.1 Metacaspase (AHRD V1 ***- A8NU42_COPC7); contains Interpro domain(s) IPR011600 Peptidase C14, caspase catalytic.	AT1G02170	Metacaspase 1	MC1
Solyc08g005010.2.1	0.981547	Solyc08g005010.2.1 Unknown Protein (AHRD V1).	AT2G35260	Unknown protein	-
Solyc05g011980.2.1	0.980973	Solyc05g011980.2.1 Unknown Protein (AHRD V1).	NA	NA	NA
Solyc04g071260.2.1	0.980847	Solyc04g071260.2.1 Actin (AHRD V1 ***- Q5XPX5_SACOF); contains Interpro domain(s) IPR004000 Actin/actin-like.	AT3G12110	Actin-11	ACT11	Encodes an actin that is expressed predominantly during reproductive development.
Solyc04g080650.2.1	0.980805	Solyc04g080650.2.1 Cytochrome P450.	AT1G19630	Cytochrome P450, family 722, subfamily A, polypeptide 1	CYP722A1
Solyc03g077920.1.1	0.980504	Solyc03g077920.1.1 Phosphoribosylanthranilate transferase (Fragment) (AHRD V1 *-- Q43085_PEA); contains Interpro domain(s) IPR013583 Phosphoribosyltransferase C-terminal, plant.	AT5G48060	C2 calcium/lipid-binding plant phosphoribosyltransferase	-
Solyc01g080670.2.1	0.980363	Solyc01g080670.2.1 Squamosa promoter binding protein-like 1 (AHRD V1 *-*- Q56YT3_ARATH); contains Interpro domain(s) IPR004333 Transcription factor, SBP-box.	AT5G18830	Squamosa Promoter Binding protein-like 7	SPL7	Encodes a member of the Squamosa Binding Protein family of transcriptional regulators. SPL7 is expressed highly in roots and appears to play a role in copper homeostasis. Mutants are hypersensitive to copper deficient conditions and display a retarded growth phenotype. SPL7 binds to the promoter of the copper responsive miRNAs miR398b and miR389c.
Solyc04g072940.2.1	0.98028	Solyc04g072940.2.1 Unknown Protein (AHRD V1).	AT1G78110	Unknown protein	-
Solyc11g005320.1.1	0.980062	Solyc11g005320.1.1 Ring finger protein (AHRD V1 *-*- O49869_HORVU); contains Interpro domain(s) IPR018957 Zinc finger, C3HC4 RING-type.	AT1G49230	RING/U-box protein	-
Solyc12g042550.1.1	0.980016	Solyc12g042550.1.1 Unknown Protein (AHRD V1).	NA	NA	NA
Solyc11g069580.1.1	0.979889	Solyc11g069580.1.1 Cyclic nucleotide gated channel (AHRD V1 ***- A9CRE4_MALDO); contains Interpro domain(s) IPR000595 Cyclic nucleotide-binding.	AT2G28260	Cyclic Nucleotnde-gated channel 15	CNGC15
Solyc04g006990.2.1	0.979799	Solyc04g006990.2.1 Transcription factor bHLH30 (AHRD V1 **-* BH030_ARATH); contains Interpro domain(s) IPR001092 Basic helix-loop-helix dimerisation region bHLH.	AT1G68810	Basic helix-loop-helix (bHLH) DNA-binding protein	-
Solyc05g050840.2.1	0.979654	Solyc05g050840.2.1 Unknown Protein (AHRD V1).	NA	NA	NA
Solyc05g009840.2.1	0.979511	Solyc05g009840.2.1 NAC domain transcription factor (AHRD V1 *-** Q4U0D5_WHEAT); contains Interpro domain(s) IPR003441 No apical meristem (NAM) protein.	AT1G25580	Suppressor of gamma radiation 1	SOG1; SRC2	Encodes suppressor of gamma response 1 (SOG1), a putative transcription factor governing multiple responses to DNA damage.
Solyc08g078290.1.1	0.979462	Solyc08g078290.1.1 Glycoprotein homolog (AHRD V1 *-*- Q8LCM1_ARATH).	AT4G16790	Hydroxyproline-rich glycoprotein	-
Solyc07g009410.2.1	0.979333	Solyc07g009410.2.1 Kelch-like protein 7 (AHRD V1 *-- KLHL7_CHICK); contains Interpro domain(s) IPR015915 Kelch-type beta propeller.	AT3G27150	Target gene of MIR2111-5p.	-
Solyc11g012950.1.1	0.978843	Solyc11g012950.1.1 RING finger protein 13 (AHRD V1 *-*- RNF13_CHICK); contains Interpro domain(s) IPR018957 Zinc finger, C3HC4 RING-type.	AT1G60360	RING/U-box protein	-
Solyc02g089860.1.1	0.978699	Solyc02g089860.1.1 GNS1/SUR4 membrane family protein (AHRD V1 ***- D7MBD4_ARALY); contains Interpro domain(s) IPR002076 GNS1/SUR4 membrane protein.	AT4G36830	GNS1/SUR4 membrane protein	HOS3-1
Solyc06g066520.1.1	0.978685	Solyc06g066520.1.1 Avr9/Cf-9 rapidly elicited protein 146 (AHRD V1 ***- Q9FQZ6_TOBAC).	AT1G52140	Unknown protein	-
Solyc10g009340.1.1	0.978575	Solyc10g009340.1.1 Calmodulin (AHRD V1 ***- Q39890_SOYBN); contains Interpro domain(s) IPR011992 EF-Hand type.	AT2G46600	Calcium-binding EF-hand protein	-
Solyc04g050920.2.1	0.978522	Solyc04g050920.2.1 Os02g0504100 protein (Fragment) (AHRD V1 *-*- Q0E114_ORYSJ).	AT3G54310	Unknown protein	-
Solyc09g055230.2.1	0.978457	Solyc09g055230.2.1 ATP-dependent Clp protease ATP-binding subunit (AHRD V1 *-- A2RIW9_LACLM); contains Interpro domain(s) IPR001270 Chaperonin clpA/B.	AT2G29970	Double Clp-N motif-containing P-loop nucleoside triphosphate hydrolases	-
Solyc02g031690.1.1	0.978383	Solyc02g031690.1.1 Unknown Protein (AHRD V1).	NA	NA	NA
Solyc03g097940.2.1	0.978195	Solyc03g097940.2.1 Potassium channel (AHRD V1 **** O04242_MAIZE); contains Interpro domain(s) IPR002110 Ankyrin.	AT3G02850	Stelar K+ outward rectifier	SKOR	Encodes SKOR, a member of Shaker family potassium ion (K+) channel. This family includes five groups based on phylogenetic analysis (FEBS Letters (2007) 581: 2357): I (inward rectifying channel): AKT1 (AT2G26650), AKT5 (AT4G32500) and SPIK (also known as AKT6, AT2G25600); II (inward rectifying channel): KAT1 (AT5G46240) and KAT2 (AT4G18290); III (weakly inward rectifying channel): AKT2 (AT4G22200…
Solyc09g090300.2.1	0.978133	Solyc09g090300.2.1 MazG nucleotide pyrophosphohydrolase (AHRD V1 ***- B1J275_PSEPW); contains Interpro domain(s) IPR011394 NTP Pyrophosphohydrolase MazG-related, RS21-C6.	AT3G25400	NTP pyrophosphohydrolase MazG	-
Solyc04g014530.1.1	0.978075	Solyc04g014530.1.1 Ethylene responsive transcription factor 1a (AHRD V1 *-*- C0J9I9_9ROSA); contains Interpro domain(s) IPR001471 Pathogenesis-related transcriptional factor and ERF, DNA-binding.	AT3G23240	Ethylene response factor 1	ERF1	Encodes a member of the ERF (ethylene response factor) subfamily B-3 of ERF/AP2 transcription factor family (ERF1). The protein contains one AP2 domain. There are 18 members in this subfamily including ATERF-1, ATERF-2, AND ATERF-5. EREBP like protein that binds GCC box of ethylene regulated promoters such as basic chitinases. Constitutive expression of ERF1 phenocopies ethylene over production. …
Solyc05g051270.2.1	0.977946	Solyc05g051270.2.1 Cysteine-rich repeat secretory protein 60 (AHRD V1 ***- CRR60_ARATH); contains Interpro domain(s) IPR002902 Protein of unknown function DUF26.	AT5G37660	Plasmodesmata-located protein 7	PDLP7	Encodes a plasmodesmal protein that may be involved in the intercellular movement of molecules through the plasmodesmata. The protein has two DUF26 domains and a single transmembrane domain.
Solyc04g014910.2.1	0.977944	Solyc04g014910.2.1 Receptor kinase-like protein (AHRD V1 ***- Q9SD64_ARATH); contains Interpro domain(s) IPR002290 Serine/threonine protein kinase.	AT3G47090	Leucine-rich repeat protein kinase	-
Solyc01g107810.2.1	0.977775	Solyc01g107810.2.1 UDP-glucosyltransferase family 1 protein (AHRD V1 **** C6KI43_CITSI); contains Interpro domain(s) IPR002213 UDP-glucuronosyl/UDP-glucosyltransferase.	AT4G34131	UDP-glucosyl transferase 73B3	UGT73B3
Solyc02g062690.2.1	0.977414	Solyc02g062690.2.1 Transcription factor (AHRD V1 *-*- D6MKM4_9ASPA); contains Interpro domain(s) IPR011598 Helix-loop-helix DNA-binding.	AT2G18300	Basic helix-loop-helix (bHLH) DNA-binding protein	-
Solyc09g066010.2.1	0.977044	Solyc09g066010.2.1 WRKY transcription factor 25 (AHRD V1 ***- C9DI14_9ROSI); contains Interpro domain(s) IPR003657 DNA-binding WRKY.	AT2G30590	WRKY DNA-Binding protein 21	WRKY21
Solyc05g014630.1.1	0.97693	Solyc05g014630.1.1 Unknown Protein (AHRD V1).	NA	NA	NA
Solyc01g079950.2.1	0.976862	Solyc01g079950.2.1 Xylanase inhibitor (Fragment) (AHRD V1 **-- Q53IQ3_WHEAT); contains Interpro domain(s) IPR001461 Peptidase A1.	AT1G03220	Eukaryotic aspartyl protease	-
Solyc12g013600.1.1	0.976713	Solyc12g013600.1.1 TPR and ankyrin repeat-containing protein 1 (AHRD V1 *-*- TRNK1_HUMAN).	NA	NA	NA
Solyc02g086930.2.1	0.976694	Solyc02g086930.2.1 Homeobox-leucine zipper-like protein (AHRD V1 *-*- Q3HRT1_PICGL); contains Interpro domain(s) IPR001356 Homeobox IPR017970 Homeobox, conserved site.	AT3G01470	Homeobox 1	HB-1	Encodes a homeodomain leucine zipper class I (HD-Zip I) transcriptional activator involved in leaf development.
Solyc09g010680.2.1	0.976589	Solyc09g010680.2.1 Dof zinc finger protein (AHRD V1 *-*- Q9M4G1_SOLTU); contains Interpro domain(s) IPR003851 Zinc finger, Dof-type.	AT5G02460	Dof-type zinc finger DNA-binding protein	-
Solyc03g117050.2.1	0.976565	Solyc03g117050.2.1 Aquaporin (AHRD V1 ***- B3GK86_ARATH); contains Interpro domain(s) IPR012269 Aquaporin.	AT1G80760	Nod26-like Intrinsic protein 6;1	NIP6;1	Encodes a protein with boron transporter activity. It helps to preferentially direct boron to young developing tissues in the shoot, such as immature leaves, under low boron conditions. This boron channel appears to be impermeable to water, unlike the closely related NIP5;1 boron transporter. This protein also allows the transport of glycerol, urea, and formimide but not larger uncharged solutes …
Solyc06g066830.2.1	0.976366	Solyc06g066830.2.1 2-oxoglutarate-dependent dioxygenase (AHRD V1 ***- B9GL08_POPTR); contains Interpro domain(s) IPR005123 Oxoglutarate and iron-dependent oxygenase.	AT1G52820	2-oxoglutarate (2OG) and Fe(II)-dependent oxygenase	-
Solyc07g053760.2.1	0.975777	Solyc07g053760.2.1 Serine/threonine phosphatase family protein (AHRD V1 **** C1E0J1_9CHLO); contains Interpro domain(s) IPR015655 Protein phosphatase 2C.	AT4G28400	Protein phosphatase 2C	-
Solyc07g055990.2.1	0.97557	Solyc07g055990.2.1 Xyloglucan endotransglucosylase/hydrolase 7 (AHRD V1 **** C0IRG6_ACTDE); contains Interpro domain(s) IPR016455 Xyloglucan endotransglucosylase/hydrolase.	AT3G23730	Xyloglucan endotransglucosylase/hydrolase 16	XTH16
Solyc10g051030.1.1	0.975448	Solyc10g051030.1.1 Ternary complex factor MIP1 (AHRD V1 **-- B6UE27_MAIZE); contains Interpro domain(s) IPR006869 Protein of unknown function DUF547.	AT5G66600	Unknown protein (DUF547)	-
Solyc06g061090.2.1	0.97544	Solyc06g061090.2.1 LOC555512 protein (Fragment) (AHRD V1 *-*- Q1LVY9_DANRE).	AT1G32520	Unknown protein	-
Solyc07g065920.2.1	0.975383	Solyc07g065920.2.1 Ferredoxin-fold anticodon-binding domain-containing protein 1 (AHRD V1 *--* FDXA1_HUMAN); contains Interpro domain(s) IPR019446 Domain of unknown function DUF2431.	AT1G55790	Metal ion binding protein	-
Solyc02g078530.2.1	0.975352	Solyc02g078530.2.1 Receptor-like protein kinase At3g21340 (AHRD V1 **** RLK6_ARATH); contains Interpro domain(s) IPR002290 Serine/threonine protein kinase.	AT3G09010	Protein kinase	-
Solyc06g074130.2.1	0.975252	Solyc06g074130.2.1 Growth inhibition and differentiation-related protein 88 (AHRD V1 ***- B6TKU0_MAIZE).	AT5G22120	Unknown protein	-
Solyc05g053370.2.1	0.97494	Solyc05g053370.2.1 Zinc transporter protein (AHRD V1 **** D5LMF9_9FABA); contains Interpro domain(s) IPR004698 Zinc/iron permease, fungal and plant.	AT2G30080	ZIP metal transporter 6	ZIP6	Member of Fe(II) transporter isolog family. Gene expression is not regulated by iron, copper, or zinc deficiency or excess.
Solyc09g072680.1.1	0.974906	Solyc09g072680.1.1 F-box family protein (AHRD V1 ***- B9IAP0_POPTR); contains Interpro domain(s) IPR017451 F-box associated type 1.	AT1G12870	F-box family protein	-
Solyc01g066850.2.1	0.974894	Solyc01g066850.2.1 Nodulin MtN21 family protein (AHRD V1 ***- D7LP41_ARALY); contains Interpro domain(s) IPR000620 Protein of unknown function DUF6, transmembrane.	AT3G30340	Nodulin MtN21-like transporter	-
Solyc05g056370.2.1	0.974767	Solyc05g056370.2.1 Receptor like kinase, RLK.	AT5G63710	Leucine-rich repeat protein kinase	-
Solyc11g065820.1.1	0.974574	Solyc11g065820.1.1 Mate efflux family protein (AHRD V1 **-- D7KHQ9_ARALY); contains Interpro domain(s) IPR002528 Multi antimicrobial extrusion protein MatE.	AT1G51340	MATE efflux family protein	-
Solyc10g018480.1.1	0.974473	Solyc10g018480.1.1 Protease inhibitor/seed storage/lipid transfer protein family protein (AHRD V1 ***- D7LUP2_ARALY).	AT5G05960	Bifunctional inhibitor/lipid-transfer protein/seed storage 2S albumin	-
Solyc07g052670.2.1	0.974447	Solyc07g052670.2.1 Transcription factor (Fragment) (AHRD V1 **** D6MKL1_9ASPA); contains Interpro domain(s) IPR011598 Helix-loop-helix DNA-binding.	AT5G54680	IAA-Leucine Resistant 3	ILR3
Solyc05g054020.1.1	0.974401	Solyc05g054020.1.1 CC-NBS-LRR, resistance protein.	AT1G59780	Disease resistance protein (CC-NBS-LRR class)	-
Solyc04g054730.2.1	0.974324	Solyc04g054730.2.1 High affinity sulfate transporter 2 (AHRD V1 **** SUT2_STYHA); contains Interpro domain(s) IPR001902 Sulphate anion transporter.	AT5G10180	Sulfate transporter 2;1	SULTR2;1	Encodes a low-affinity sulfate transporter expressed in the root cap and central cylinder, where it is induced by sulfur starvation. Expression in the shoot vascular system is not induced by sulfur starvation.
Solyc04g014870.2.1	0.974224	Solyc04g014870.2.1 RNA-dependent RNA polymerase (AHRD V1 ***- B3TNC1_9SOLA); contains Interpro domain(s) IPR007855 RNA-dependent RNA polymerase, eukaryotic-type.	AT3G49500	RNA-dependent RNA polymerase 6	RDR6	Encodes RNA-dependent RNA polymerase. Involved in trans-acting siRNA and other siRNA biogenesis. Required for post-transcriptional gene silencing and natural virus resistance.
Solyc11g069620.1.1	0.974136	Solyc11g069620.1.1 CC-NBS-LRR, resistance protein.	AT3G14470	LRR and NB-ARC domains-containing disease resistance protein	-
Solyc12g043040.1.1	0.974126	Solyc12g043040.1.1 Sulfate transporter (AHRD V1 ***- A1YKF8_BRASY); contains Interpro domain(s) IPR011547 Sulphate transporter.	AT3G15990	Sulfate transporter 3;4	SULTR3;4
Solyc05g053870.2.1	0.97393	Solyc05g053870.2.1 Copine I-like protein (AHRD V1 ***- Q6YYC5_ORYSJ); contains Interpro domain(s) IPR010734 Copine.	AT1G79380	Ring domain ligase 4	RGLG4	Encodes a ubiquitin ligase that is an essential upstream modulator of JA signaling in response to various stimuli.
Solyc12g010060.1.1	0.973885	Solyc12g010060.1.1 Eukaryotic translation initiation factor 5A (AHRD V1 ***- Q207T7_GYMCO); contains Interpro domain(s) IPR019769 Translation elongation factor, IF5A, hypusine site.	AT1G13950	Eukaryotic Elongation Factor 5A-1	EIF5A-1	Encodes eukaryotic translation initiation factor 5A (EIF-5A).In mammalian cells it functions as a shuttle protein that translocates mRNA from the nucleus to cytoplasmic ribosomes. Overexpression results in an increase in both primary and secondary xylem formation. In RNAi suppressed lines, xylem formation is reduced.
Solyc08g075640.2.1	0.973595	Solyc08g075640.2.1 CC-NBS-LRR, resistance protein.	AT3G14470	LRR and NB-ARC domains-containing disease resistance protein	-
Solyc01g108040.1.1	0.973495	Solyc01g108040.1.1 Dynamin-related protein 3B (AHRD V1 ***- DRP3B_ARATH); contains Interpro domain(s) IPR000375 Dynamin central region.	AT2G14120	Dynamin related protein 3B	DRP3B	Encodes a dynamin related protein. DRPs are self-assembling GTPasse involved in fission and fusion of membranes. DRP3B functions in mitochondrion and peroxisome fission in combination with DRP3A.
Solyc09g005690.2.1	0.973248	Solyc09g005690.2.1 Inositol-1,4,5-trisphosphate 5-Phosphatase-like protein (AHRD V1 ***- Q9M1W5_ARATH); contains Interpro domain(s) IPR000300 Inositol polyphosphate related phosphatase.	AT2G37440	Inositol or phosphatidylinositol phosphatase	-
Solyc03g097650.2.1	0.97302	Solyc03g097650.2.1 NAC domain transcription factor (AHRD V1 **** Q4U0D4_WHEAT); contains Interpro domain(s) IPR003441 No apical meristem (NAM) protein.	AT5G13180	NAC domain Containing protein 83	NAC083	Encodes a NAC domain transcription factor that interacts with VND7 and negatively regulates xylem vessel formation.
Solyc10g079500.1.1	0.972731	Solyc10g079500.1.1 Inosine-5'-monophosphate dehydrogenase (AHRD V1 ***- A7XZM6_CAMSI); contains Interpro domain(s) IPR005990 IMP dehydrogenase.	AT1G16350	Aldolase-type TIM barrel family protein	-
Solyc04g009660.2.1	0.972628	Solyc04g009660.2.1 CC-NBS-LRR, resistance protein.	AT3G46530	Recognition of Peronospora parasitica 13	RPP13	Confers resistance to the biotrophic oomycete, Peronospora parasitica. Encodes an NBS-LRR type R protein with a putative amino-terminal leucine zipper. Fungal protein ATR13 induces RPP13 gene expression and disease resistance.
Solyc12g026430.1.1	0.972464	Solyc12g026430.1.1 Nucleobase ascorbate transporter (AHRD V1 **-- B9I369_POPTR); contains Interpro domain(s) IPR006043 Xanthine/uracil/vitamin C permease.	AT5G62890	Xanthine/uracil/vitamin C permease	-
Solyc05g007170.2.1	0.972375	Solyc05g007170.2.1 CC-NBS-LRR, resistance protein with an R1 specific domain.	AT5G35450	Disease resistance protein (CC-NBS-LRR class)	-
Solyc01g107100.2.1	0.972358	Solyc01g107100.2.1 Beta-1,4-xylosidase (AHRD V1 ***- D7LA14_ARALY).	AT3G19615	Unknown protein	-
Solyc10g086440.1.1	0.971695	Solyc10g086440.1.1 Dof zinc finger protein (AHRD V1 *-*- Q9M4G1_SOLTU); contains Interpro domain(s) IPR003851 Zinc finger, Dof-type.	AT2G37590	DNA binding with one finger 2.4 (Dof2.4)	DOF2.4
Solyc04g008470.2.1	0.971175	Solyc04g008470.2.1 Defensin protein (AHRD V1 ***- B1N682_SOLPI); contains Interpro domain(s) IPR008177 Gamma Purothionin.	AT2G02130	Low-molecular-weight cysteine-rich 68	LCR68
Solyc04g079520.2.1	0.971041	Solyc04g079520.2.1 Peptide transporter (AHRD V1 **-* A6YJX4_9MAGN); contains Interpro domain(s) IPR000109 TGF-beta receptor, type I/II extracellular region.	AT1G27040	Major facilitator protein	-
Solyc01g111110.2.1	0.970841	Solyc01g111110.2.1 Unknown Protein (AHRD V1).	AT2G21180	Unknown protein	-
Solyc01g066950.1.1	0.970661	Solyc01g066950.1.1 Flowering promoting factor-like 1 (Fragment) (AHRD V1 *-- A6MZJ6_ORYSI).	AT5G10625	Flowering promoting factor 1	FPF1
Solyc04g080510.2.1	0.970613	Solyc04g080510.2.1 CBS domain containing protein expressed (AHRD V1 ***- Q84R32_ORYSJ); contains Interpro domain(s) IPR000644 Cystathionine beta-synthase, core.	AT1G47271	Cystathionine beta-synthase (CBS)	-
Solyc03g005480.2.1	0.97058	Solyc03g005480.2.1 Nodulin-like protein (AHRD V1 ***- B6TRP3_MAIZE); contains Interpro domain(s) IPR000620 Protein of unknown function DUF6, transmembrane.	AT4G08300	Nodulin MtN21-like transporter	-
Solyc08g067370.1.1	0.970374	Solyc08g067370.1.1 Unknown Protein (AHRD V1).	AT2G46630	Unknown protein	-
Solyc02g088380.2.1	0.970126	Solyc02g088380.2.1 Blue copper protein (AHRD V1 ***- B6TEY9_MAIZE); contains Interpro domain(s) IPR008972 Cupredoxin.	AT2G27035	Early nodulin-like protein 20	ENODL20	Has been classified as a stellacyanin. Has also been classified as an early nodulin-like protein (ENODL), because it does not have a His residue involved in Cu binding. ENODLs are proteins having one plastocyanin-like (PCNL) domain lacking the amino acid residues necessary for Cu binding.
Solyc02g079020.2.1	0.969949	Solyc02g079020.2.1 AP2 domain-containing transcription factor (AHRD V1 *--* B9HWL7_POPTR); contains Interpro domain(s) IPR003340 Transcriptional factor B3.	AT2G30470	High-level expression of sugar-inducible gene 2	HSI2	HSI2 is a member of a novel family of B3 domain proteins with a sequence similar to the ERF-associated amphiphilic repression (EAR) motif. It functions as an active repressor of the Spo minimal promoter (derived from a gene for sweet potato sporamin A1) through the EAR motif. It contains a plant-specific B3 DNA-binding domain. The Arabidopsis genome contains 42 genes with B3 domains which could b…
Solyc07g065910.1.1	0.969706	Solyc07g065910.1.1 Genomic DNA chromosome 5 P1 clone MDA7 (AHRD V1 **-- Q9FKU2_ARATH); contains Interpro domain(s) IPR010847 Harpin-induced 1.	AT4G26490	Late embryogenesis abundant hydroxyproline-rich glycoprotein	LEA
Solyc10g005750.2.1	0.969645	Solyc10g005750.2.1 Calcium-dependent protein kinase (AHRD V1 **-* B2KTA9_WHEAT); contains Interpro domain(s) IPR011992 EF-Hand type.	AT4G26470	Calcium-binding EF-hand protein	-
Solyc05g042030.2.1	0.969518	Solyc05g042030.2.1 BAH-PHD domain-containing protein (Fragment) (AHRD V1 **-- A9S8N5_PHYPA); contains Interpro domain(s) IPR001025 Bromo adjacent region.	AT4G22140	Early bolting In short days	EBS
Solyc01g066970.2.1	0.969505	Solyc01g066970.2.1 Flowering promoting factor-like 1 (Fragment) (AHRD V1 *-- A6MZJ6_ORYSI).	AT5G24860	Flowering Promoting Factor 1	FPF1	Encodes a small protein of 12.6 kDa that regulates flowering and is involved in gibberellin signalling pathway. It is expressed in apical meristems immediately after the photoperiodic induction of flowering. Genetic interactions with flowering time and floral organ identity genes suggest that this gene may be involved in modulating the competence to flower. There are two other genes similar to FP…
Solyc04g014900.2.1	0.969436	Solyc04g014900.2.1 Receptor like kinase, RLK.	AT5G39390	Leucine-rich repeat protein kinase (EF-TU receptor)	-
Solyc02g082660.2.1	0.969224	Solyc02g082660.2.1 DNA mismatch repair protein mutL (AHRD V1 *-*- C7IG10_9CLOT); contains Interpro domain(s) IPR002099 DNA mismatch repair protein.	AT4G35520	MutL protein Homolog 3	MLH3	DNA mismatch repair protein similar to MutL. Required for normal levels of meiotic crossovers
Solyc03g117810.2.1	0.968971	Solyc03g117810.2.1 Phosphate import ATP-binding protein pstB 1 (AHRD V1 **** B6UHM7_MAIZE); contains Interpro domain(s) IPR005670 Phosphate transport system permease protein 1.	AT1G67940	ATP-binding cassette I17	ABCI17	Member of NAP subfamily
Solyc04g007790.2.1	0.968545	Solyc04g007790.2.1 Major latex-like protein (AHRD V1 **-- B5THI3_PANGI); contains Interpro domain(s) IPR000916 Bet v I allergen.	AT1G70890	MLP-like protein 43	MLP43
Solyc09g008050.2.1	0.968482	Solyc09g008050.2.1 UDP-glucose glucosyltransferase (AHRD V1 **** B6EWY8_LYCBA); contains Interpro domain(s) IPR002213 UDP-glucuronosyl/UDP-glucosyltransferase.	AT2G36970	UDP-glucuronosyl/UDP-glucosyltransferase	-
Solyc08g016580.1.1	0.968153	Solyc08g016580.1.1 Susceptibility homeodomain transcription factor (Fragment) (AHRD V1 ***- Q8SAA7_ORYSA); contains Interpro domain(s) IPR007493 Protein of unknown function DUF538.	AT5G46230	Unknown protein (DUF538)	-
Solyc02g078970.2.1	0.968051	Solyc02g078970.2.1 Guanine nucleotide-binding protein G(I)/G(S)/G(T) subunit beta-1 (AHRD V1 *--* GBB1_DANRE); contains Interpro domain(s) IPR020472 G-protein beta WD-40 repeat, region.	AT1G10580	Transducin/WD40 repeat-like protein	-
Solyc08g077480.2.1	0.967976	Solyc08g077480.2.1 Os04g0585900 protein (Fragment) (AHRD V1 *-*- Q0JAP2_ORYSJ); contains Interpro domain(s) IPR007650 Protein of unknown function DUF581.	AT5G47060	Unknown protein (DUF581)	-
Solyc03g097320.2.1	0.967972	Solyc03g097320.2.1 RNA polymerase sigma-70 factor (AHRD V1 ***- B0C890_ACAM1); contains Interpro domain(s) IPR013325 RNA polymerase sigma factor, region 2.	AT1G64860	Sigma factor A	SIGA	Subunit of chloroplast RNA polymerase, confers the ability to recognize promoter sequences on the core enzyme
Solyc01g103460.2.1	0.967745	Solyc01g103460.2.1 3'-5' exonuclease (AHRD V1 ***- B0WTA6_CULQU); contains Interpro domain(s) IPR002562 3'-5' exonuclease.	AT3G12460	Polynucleotidyl transferase, ribonuclease H-like protein	-
Solyc09g098050.2.1	0.967342	Solyc09g098050.2.1 Ankyrin repeat-containing protein At5g02620 (AHRD V1 *-- Y5262_ARATH); contains Interpro domain(s) IPR002110 Ankyrin.	AT3G18670	Ankyrin repeat-containing protein	-
Solyc07g052600.2.1	0.967316	Solyc07g052600.2.1 Genomic DNA chromosome 3 P1 clone MSD21 (AHRD V1 **-- Q9LSX7_ARATH).	AT3G21865	Peroxin 22	PEX22	Interacts with PEX4 in a yeast two-hybrid. The PEX4 and PEX22 pair may be important during the remodeling of peroxisome matrix contents as glyoxysomes transition to leaf peroxisomes.
Solyc01g098510.2.1	0.967234	Solyc01g098510.2.1 Unknown Protein (AHRD V1).	NA	NA	NA
Solyc03g059270.2.1	0.967186	Solyc03g059270.2.1 Zinc finger protein (AHRD V1 **-- D7KHP2_ARALY); contains Interpro domain(s) IPR007087 Zinc finger, C2H2-type.	AT3G57670	No transmitting tract	NTT	Encodes a a C2H2/C2HC zinc finger transcription factor specifically expressed in the transmitting tract and involved in transmitting tract development and pollen tube growth.
Solyc09g013110.2.1	0.967141	Solyc09g013110.2.1 Reticulon family protein (AHRD V1 ***- D7LUQ5_ARALY); contains Interpro domain(s) IPR003388 Reticulon.	AT3G54120	Reticulon family protein	-
Solyc06g005370.2.1	0.967074	Solyc06g005370.2.1 Predicted 2,3-bisphosphoglycerate-independent phosphoglycerate mutase (AHRD V1 ***- D9PU88_METTM); contains Interpro domain(s) IPR019304 2,3-bisphosphoglycerate-independent phosphoglycerate mutase.	AT3G30841	Cofactor-independent phosphoglycerate mutase	-
Solyc07g014680.2.1	0.967064	Solyc07g014680.2.1 Potassium transporter (AHRD V1 *-** A0MNZ1_THEHA); contains Interpro domain(s) IPR003445 Cation transporter.	AT4G10310	High-affinity K+ transporter 1	HKT1	Encodes a sodium transporter (HKT1) expressed in xylem parenchyma cells. Mutants over-accumulate sodium in shoot tissue and have increased sodium in the xylem sap and reduced sodium in phloem sap and roots.
Solyc09g009250.2.1	0.966988	Solyc09g009250.2.1 Trihelix transcription factor (AHRD V1 **-* Q6Q6T0_ARATH); contains Interpro domain(s) IPR017877 MYB-like.	AT5G03680	Petal loss	PTL	Recessive mutations are defective in organ initiation and orientation in the second whorl. This gene encodes a trihelix transcription factor whose expression is limited to margins of floral and vegetative organs. Overexpression and double mutant analyses suggest that this gene is involved in limiting lateral growth of organs.
Solyc12g009630.1.1	0.966511	Solyc12g009630.1.1 Calmodulin-like protein (AHRD V1 *-*- Q6RZU7_MUSAC); contains Interpro domain(s) IPR011992 EF-Hand type.	AT1G05990	Root hair specific 1	RHS1
Solyc01g105320.2.1	0.966442	Solyc01g105320.2.1 Metacaspase (AHRD V1 ***- A8NU42_COPC7); contains Interpro domain(s) IPR011600 Peptidase C14, caspase catalytic.	AT1G02170	Metacaspase 1	MC1	Encodes a type I metacaspase. Two Arabidopsis metacaspases, AT1G02170 (MC1) and AT4G25110 (MC2) antagonistically control programmed cell death in Arabidopsis. MC1 is a positive regulator of cell death and requires conserved caspase-like putative catalytic residues for its function. MC2 negatively regulates cell death. This function is independent of the putative catalytic residues. A third type I…
Solyc01g094480.2.1	0.966328	Solyc01g094480.2.1 Pre-mRNA-splicing factor prp46 (AHRD V1 **-- B6K7I2_SCHJY); contains Interpro domain(s) IPR020472 G-protein beta WD-40 repeat, region.	AT4G15900	Pleiotropic regulatory locus 1	PRL1	Mutations confer hypersensitivity to glucose and sucrose and augments sensitivity to cytokinin, ethylene, ABA and auxin. Encodes a nuclear WD40 protein that is imported into the nucleus. Essential for plant innate immunity. Interacts with MOS4 and AtCDC5. It is also predicted to have two DWD motifs. It can bind to DDB1a in Y2H assays, and DDB1b in co-IP assays, and may be involved in the formatio…
Solyc05g015700.1.1	0.966263	Solyc05g015700.1.1 Os02g0508100 protein (Fragment) (AHRD V1 ***- Q0E0Z9_ORYSJ).	AT3G48660	Protein of unknown function (DUF3339)	-
Solyc11g066940.1.1	0.966097	Solyc11g066940.1.1 Unknown Protein (AHRD V1).	AT3G44716	Unknown protein	-
Solyc12g036500.1.1	0.966076	Solyc12g036500.1.1 cDNA clone J023065D24 full insert sequence (AHRD V1 *-*- B7EKP5_ORYSJ); contains Interpro domain(s) IPR012870 Protein of unknown function DUF1666.	AT1G73850	Protein of unknown function (DUF1666)	-
Solyc10g080340.1.1	0.966072	Solyc10g080340.1.1 Mate efflux family protein (AHRD V1 **-- D7KIF9_ARALY); contains Interpro domain(s) IPR002528 Multi antimicrobial extrusion protein MatE.	AT1G33110	MATE efflux family protein	-
Solyc09g066280.2.1	0.966018	Solyc09g066280.2.1 Uncharacterized basic helix-loop-helix protein At1g06150 (AHRD V1 *-- Y1615_ARATH); contains Interpro domain(s) IPR001092 Basic helix-loop-helix dimerisation region bHLH.	AT1G06150	Embryo defective 1444	EMB1444
Solyc04g014510.2.1	0.965657	Solyc04g014510.2.1 Glutamine synthetase (AHRD V1 ***- Q5QJ64_9SOLA); contains Interpro domain(s) IPR008146 Glutamine synthetase, catalytic region.	AT1G66200	Glutamine synthase clone F11	GSR2	Encodes a cytosolic glutamate synthetase, this enzyme has low affinity with substrate ammonium
Solyc08g013730.2.1	0.965067	Solyc08g013730.2.1 Aquaporin (AHRD V1 ***- B3GK86_ARATH); contains Interpro domain(s) IPR000425 Major intrinsic protein.	AT4G10380	Nod26-like Intrinsic protein 5;1	NIP5;1	Boric acid channel. Essential for efficient boron uptake and plant development under boron limitation. Also functions in arsenite transport and tolerance. Localized preferentially in outer membrane domains of root cells.
Solyc01g007260.2.1	0.964986	Solyc01g007260.2.1 Os04g0416500 protein (Fragment) (AHRD V1 ***- Q0JDA8_ORYSJ); contains Interpro domain(s) IPR004176 Clp, N-terminal.	AT3G52490	Double Clp-N motif-containing P-loop nucleoside triphosphate hydrolases superfamily protein	-
Solyc11g069570.1.1	0.964861	Solyc11g069570.1.1 Cytokinin riboside 5'-monophosphate phosphoribohydrolase LOG (AHRD V1 **-- LOG_ORYSJ); contains Interpro domain(s) IPR005269 Conserved hypothetical protein CHP00730.	AT2G37210	Lonely Guy 3	LOG3	Encodes a protein of unknown function. It has been crystallized and shown to be structurally almost identical to the protein encoded by At5g11950.
Solyc06g076190.1.1	0.964661	Solyc06g076190.1.1 Ulp1 protease family C-terminal catalytic domain containing protein (AHRD V1 -**- Q60D46_SOLDE).	NA	NA	NA
Solyc09g075640.2.1	0.964552	Solyc09g075640.2.1 Protein FAR1-RELATED SEQUENCE 11 (AHRD V1 **-- FRS11_ARATH); contains Interpro domain(s) IPR018289 MULE transposase, conserved domain.	AT1G10240	FAR1-related sequence 11	FRS11
Solyc02g091020.1.1	0.964139	Solyc02g091020.1.1 Nucleoporin autopeptidase family protein expressed (AHRD V1 *-*- Q2QX81_ORYSJ).	AT1G10390	Nucleoporin autopeptidase	-
Solyc02g094240.1.1	0.963584	Solyc02g094240.1.1 Unknown Protein (AHRD V1).	NA	NA	NA
Solyc01g098120.2.1	0.963422	Solyc01g098120.2.1 Unknown Protein (AHRD V1).	NA	NA	NA
Solyc03g078230.2.1	0.963332	Solyc03g078230.2.1 E3 ubiquitin-protein ligase CHFR (AHRD V1 ***- CHFR_MOUSE); contains Interpro domain(s) IPR001841 Zinc finger, RING-type.	AT1G47570	RING/U-box protein	-
Solyc08g081760.1.1	0.962748	Solyc08g081760.1.1 Os11g0223400 protein (Fragment) (AHRD V1 *-- Q0ITS2_ORYSJ).	AT1G64140	Loricrin-related protein	-
Solyc04g008170.1.1	0.962679	Solyc04g008170.1.1 NBS-LRR, resistance protein.	AT1G50180	Disease resistance protein (CC-NBS-LRR class)	-
Solyc01g103600.2.1	0.96249	Solyc01g103600.2.1 Protein TIFY 3A (AHRD V1 **-- TIF3A_ARATH); contains Interpro domain(s) IPR010399 Tify.	AT1G19180	Jasmonate-ZIM-domain protein 1 (Jaz1)	JAZ1	JAZ1 is a nuclear-localized protein involved in jasmonate signaling. JAZ1 transcript levels rise in response to a jasmonate stimulus. JAZ1 can interact with the COI1 F-box subunit of an SCF E3 ubiquitin ligase in a yeast-two-hybrid assay only in the presence of jasmonate-isoleucine (JA-ILE) or coronatine. Application of jasmonate methyl ester to Arabidopsis roots reduces the levels of a JAZ1:GUS …
Solyc04g077990.2.1	0.962416	Solyc04g077990.2.1 LOB domain protein 38 (AHRD V1 *-*- D7LT02_ARALY); contains Interpro domain(s) IPR004883 Lateral organ boundaries, LOB.	AT3G49940	LOB domain-containing protein 38	LBD38
Solyc12g011050.1.1	0.962309	Solyc12g011050.1.1 MKIAA4257 protein (Fragment) (AHRD V1 *-- Q571M7_MOUSE); contains Interpro domain(s) IPR012921 Spen paralogue and orthologue C-terminal.	AT4G12640	RNA recognition motif (RRM)-containing protein	-
Solyc01g057330.1.1	0.962234	Solyc01g057330.1.1 Yellow stripe-like protein 1.3 (Fragment) (AHRD V1 ***- B5A8A7_BRAJU); contains Interpro domain(s) IPR004813 Oligopeptide transporter OPT superfamily.	AT5G24380	Yellow stripe like 2	YSL2	Closest Arabidopsis homolog of Zea maize metal-phytosiderophore/metal-nicotianamine transporter ZmYS1
Solyc08g066650.2.1	0.96223	Solyc08g066650.2.1 Carotenoid cleavage dioxygenase 8.	AT4G32810	Carotenoid cleavage dioxygenase 8	CCD8	Encodes a protein with similarity to carotenoid cleaving deoxygenases, the enzymes that cleave beta-carotene. Involved in the production of a graft transmissable signal to suppress axillary branching. Protein is localized to chloroplast stroma and expressed primarily in root tip. Mutants in the gene exhibit increased shoot branching, and light-dependent defects in hook opening and hypocotyl/root …
Solyc03g095940.1.1	0.961656	Solyc03g095940.1.1 LOB domain family protein (AHRD V1 ***- D7L9U4_ARALY); contains Interpro domain(s) IPR004883 Lateral organ boundaries, LOB.	AT3G11090	LOB domain-containing protein 38	LBD38
Solyc12g005700.1.1	0.961398	Solyc12g005700.1.1 Unknown Protein (AHRD V1); contains Interpro domain(s) IPR009606 Protein of unknown function DUF1218.	AT2G32280	Unknown protein (DUF1218)	-
Solyc01g107280.2.1	0.961312	Solyc01g107280.2.1 Unknown Protein (AHRD V1).	AT3G19550	Unknown protein	-
Solyc06g074540.2.1	0.961156	Solyc06g074540.2.1 Phytosulfokines 5 (AHRD V1 *-*- PSK5_ORYSJ); contains Interpro domain(s) IPR009438 Phytosulfokine.	AT3G44735	Phytosulfokine 3 precursor	PSK3	Phytosulfokine 3 precursor, coding for a unique plant peptide growth factor.
Solyc09g011380.2.1	0.961071	Solyc09g011380.2.1 BEL1-like homeodomain protein 9 (AHRD V1 *-- BLH9_ARATH); contains Interpro domain(s) IPR006563 POX.	AT5G02030	Replumless	RPL	Mutant has additional lateral organs and phyllotaxy defect. Encodes a homeodomain transcription factor. Has sequence similarity to the Arabidopsis ovule development regulator Bell1. Binds directly to the AGAMOUS cis-regulatory element. Its localization to the nucleus is dependent on the coexpression of either STM or BP.
Solyc02g021600.1.1	0.960992	Solyc02g021600.1.1 Kelch-like protein 14 (AHRD V1 *-*- B6T7I5_MAIZE); contains Interpro domain(s) IPR015915 Kelch-type beta propeller.	AT1G30090	Galactose oxidase/kelch repeat protein	-
Solyc01g065500.2.1	0.960909	Solyc01g065500.2.1 Phosphoribosylanthranilate transferase (Fragment) (AHRD V1 *-- Q43085_PEA); contains Interpro domain(s) IPR013583 Phosphoribosyltransferase C-terminal, plant.	AT5G17980	C2 calcium/lipid-binding plant phosphoribosyltransferase	-
Solyc03g120290.2.1	0.960686	Solyc03g120290.2.1 Unknown Protein (AHRD V1).	AT1G12663	Predicted to encode a PR (pathogenesis-related) protein	-	Belongs to the plant thionin (PR-13) family with the following members: At1g66100, At5g36910, At1g72260, At2g15010, At1g12663, At1g12660.
Solyc12g044410.1.1	0.960269	Solyc12g044410.1.1 Class III homeodomain-leucine zipper (AHRD V1 ***- Q1WD30_GINBI); contains Interpro domain(s) IPR013978 MEKHLA.	AT1G52150	Corona	ATHB-15	Member of the class III HD-ZIP protein family. Contains homeodomain and leucine zipper domain. Critical for vascular development and negatively regulates vascular cell differentiation.
Solyc07g055200.2.1	0.960169	Solyc07g055200.2.1 Kinase family protein (AHRD V1 ***- D7M6L5_ARALY); contains Interpro domain(s) IPR002290 Serine/threonine protein kinase.	AT2G30980	Shaggy-related protein kinase Dzeta	SKdZeta	Encodes a GSK3-like protein kinase. This protein can interact with the BZR1 protein involved in brassinosteroid-mediated signaling in a Y2H assay and promotes BZR1 phosphorylation in protoplasts.
Solyc04g079480.2.1	0.959846	Solyc04g079480.2.1 Serpin (Serine protease inhibitor) (AHRD V1 **-* Q53P13_ORYSJ); contains Interpro domain(s) IPR015554 Protease inhibitor I4, serpin, plant.	AT1G47710	Serine protease inhibitor (SERPIN)	SERPIN
Solyc11g069900.1.1	0.959544	Solyc11g069900.1.1 Unknown Protein (AHRD V1).	NA	NA	NA
Solyc03g117540.2.1	0.959467	Solyc03g117540.2.1 Multidrug resistance protein ABC transporter family (AHRD V1 **-- B9I191_POPTR); contains Interpro domain(s) IPR001140 ABC transporter, transmembrane region.	AT2G07680	ATP-binding cassette C13	ABCC13	Member of MRP subfamily
Solyc03g112220.1.1	0.959424	Solyc03g112220.1.1 Unknown Protein (AHRD V1).	NA	NA	NA
Solyc08g014120.2.1	0.959089	Solyc08g014120.2.1 BHLH transcription factor (AHRD V1 **** Q7XJU2_ARATH); contains Interpro domain(s) IPR011598 Helix-loop-helix DNA-binding.	AT2G31730	Basic helix-loop-helix (bHLH) DNA-binding protein	-
Solyc02g089610.1.1	0.959019	Solyc02g089610.1.1 S-adenosylmethionine decarboxylase proenzyme (AHRD V1 **** Q7XZQ9_VITVI); contains Interpro domain(s) IPR001985 S-adenosylmethionine decarboxylase.	AT3G25570	S-adenosylmethionine decarboxylase	-
Solyc07g056640.1.1	0.959015	Solyc07g056640.1.1 Unknown Protein (AHRD V1).	NA	NA	NA
Solyc03g116330.2.1	0.958769	Solyc03g116330.2.1 Homology to unknown gene (AHRD V1 ***- Q014A6_OSTTA).	AT1G74530	Unknown protein	-
Solyc04g008110.2.1	0.958713	Solyc04g008110.2.1 Histidine kinase 2 (AHRD V1 **** A3QVR9_LOTJA); contains Interpro domain(s) IPR006189 CHASE.	AT2G01830	Wooden Leg	WOL	Histidine kinase: cytokinin-binding receptor that transduces cytokinin signals across the plasma membrane
Solyc01g097040.2.1	0.958539	Solyc01g097040.2.1 IFA-binding protein-like (AHRD V1 *-*- Q5ZC01_ORYSJ); contains Interpro domain(s) IPR007656 Protein of unknown function DUF593.	AT1G08800	Protein of unknown function (DUF593)	-
Solyc04g076030.1.1	0.958488	Solyc04g076030.1.1 Transcription factor/ transcription regulator (AHRD V1 **** D7M240_ARALY).	AT5G09460	Sequence-specific DNA binding transcription factor/regulator	-
Solyc09g009920.1.1	0.958445	Solyc09g009920.1.1 F-box family protein (AHRD V1 ***- D7MLR5_ARALY); contains Interpro domain(s) IPR013596 FBD.	AT5G56420	F-box/RNI-like/FBD-like domains-containing protein	-
Solyc10g008880.2.1	0.958095	Solyc10g008880.2.1 One zinc finger protein (AHRD V1 **-- Q75PR0_PHYPA).	AT1G28520	Vascular plant one zinc finger protein	VOZ1
Solyc01g106310.2.1	0.958078	Solyc01g106310.2.1 Unknown Protein (AHRD V1).	NA	NA	NA
Solyc08g028780.1.1	0.957575	Solyc08g028780.1.1 AT5G28150-like protein (Fragment) (AHRD V1 *-*- D6PS16_9BRAS); contains Interpro domain(s) IPR008586 Protein of unknown function DUF868, plant.	AT5G11000	Plant protein of unknown function (DUF868)	-
Solyc02g069400.2.1	0.957318	Solyc02g069400.2.1 Enhanced disease susceptibility 1 (Fragment) (AHRD V1 *-- B2BDU4_ARALY); contains Interpro domain(s) IPR002921 Lipase, class 3.	AT5G14930	Senescence-associated gene 101	SAG101	Encodes an acyl hydrolase involved in senescence .
Solyc05g056230.2.1	0.957304	Solyc05g056230.2.1 Calreticulin 2 calcium-binding protein (AHRD V1 **** A8HMC0_CHLRE); contains Interpro domain(s) IPR009169 Calreticulin.	AT1G08450	Calreticulin	CRT3	Encodes one of three Arabidopsis calreticulins. In CRT-deficient mouse fibroblasts, this protein restores ER Ca2+ levels. Non-receptor component required for EFR-mediated immunity. Mutants show de-repressed anthocyanin accumulation in the presence of elf18, and EFR accumulation and signalling.
Solyc03g111170.2.1	0.957069	Solyc03g111170.2.1 4-coumarate-CoA ligase (AHRD V1 **** B9I3N1_POPTR); contains Interpro domain(s) IPR000873 AMP-dependent synthetase and ligase.	AT5G63380	Encodes a peroxisomal protein involved in the activation of fatty acids through esterification with CoA	-	At5g63380 preferentially activates fatty acids with increased chain length (C9:0 to C8:0) and thus shares characteristics with long-chain fatty acyl-CoA synthases. Also able to catalyze the conversion of 12-oxo-phytodienoic acid (OPDA) to its CoA ester and is therefore thought to be involved in the peroxisomal beta-oxidation steps of jasmonic acid biosynthesis.
Solyc10g051380.1.1	0.956948	Solyc10g051380.1.1 Glycine-rich RNA-binding protein (AHRD V1 **** B2YKT9_TOBAC); contains Interpro domain(s) IPR015465 RNA recognition motif, glycine rich protein.	AT2G21660	Glycine-rich RNA-binding protein 7	GRP7	Encodes a small glycine-rich RNA binding protein that is part of a negative-feedback loop through which AtGRP7 regulates the circadian oscillations of its own transcript. Gene expression is induced by cold. GRP7 appears to promote stomatal opening and reduce tolerance under salt and dehydration stress conditions, but, promotes stomatal closing and thereby increases stress tolerance under conditio…
Solyc05g051180.1.1	0.956764	Solyc05g051180.1.1 Ethylene-responsive transcription factor 2 (AHRD V1 *-*- B6U860_MAIZE); contains Interpro domain(s) IPR001471 Pathogenesis-related transcriptional factor and ERF, DNA-binding.	AT3G23240	Ethylene response factor 1	ERF1	Encodes a member of the ERF (ethylene response factor) subfamily B-3 of ERF/AP2 transcription factor family (ERF1). The protein contains one AP2 domain. There are 18 members in this subfamily including ATERF-1, ATERF-2, AND ATERF-5. EREBP like protein that binds GCC box of ethylene regulated promoters such as basic chitinases. Constitutive expression of ERF1 phenocopies ethylene over production. …
Solyc02g068160.1.1	0.956514	Solyc02g068160.1.1 Os02g0508100 protein (Fragment) (AHRD V1 ***- Q0E0Z9_ORYSJ).	AT3G27027	Protein of unknown function (DUF3339)	-
Solyc11g012930.1.1	0.956454	Solyc11g012930.1.1 Nodulin family protein (AHRD V1 ***- A7L2Z5_GOSHI); contains Interpro domain(s) IPR000620 Protein of unknown function DUF6, transmembrane.	AT4G08300	Nodulin MtN21-like transporter family protein	-
Solyc01g067980.1.1	0.956285	Solyc01g067980.1.1 Protein phosphatase-2C (AHRD V1 *-*- O82469_MESCR); contains Interpro domain(s) IPR015655 Protein phosphatase 2C.	AT3G62260	Protein Phosphatase 2C	-
Solyc10g083760.1.1	0.956181	Solyc10g083760.1.1 Threonine dehydratase biosynthetic (AHRD V1 ***- D9SD66_9PROT); contains Interpro domain(s) IPR000634 Serine/threonine dehydratase, pyridoxal-phosphate-binding site IPR005787 Threonine dehydratase I.	AT3G10050	L-O-methylthreonine resistant 1	OMR1	First enzyme in the biosynthetic pathway of isoleucine
Solyc01g100910.2.1	0.95608	Solyc01g100910.2.1 MtN21 nodulin protein-like (AHRD V1 ***- B6TBZ6_MAIZE); contains Interpro domain(s) IPR000620 Protein of unknown function DUF6, transmembrane.	AT1G09380	Nodulin MtN21-like transporter family protein	-
Solyc08g074410.2.1	0.955953	Solyc08g074410.2.1 Tryptophanyl-tRNA synthetase (AHRD V1 **** B6T773_MAIZE); contains Interpro domain(s) IPR002306 Tryptophanyl-tRNA synthetase, class Ib.	AT3G04600	Tryptophanyl-Trna Synthetase, Class Ib	-
Solyc03g116670.2.1	0.955676	Solyc03g116670.2.1 TPR domain protein (AHRD V1 *-*- B6U810_MAIZE); contains Interpro domain(s) IPR011990 Tetratricopeptide-like helical.	AT5G20190	Tetratricopeptide repeat (TPR)-like protein	-
Solyc02g080600.1.1	0.955613	Solyc02g080600.1.1 Unknown Protein (AHRD V1).	NA	NA	NA
Solyc02g084900.2.1	0.955138	Solyc02g084900.2.1 Cell division protease ftsH homolog (AHRD V1 *-- FTSH_BACPE); contains Interpro domain(s) IPR003959 ATPase, AAA-type, core.	AT2G18193	P-Loop containing nucleoside triphosphate hydrolases protein	-
Solyc11g011230.1.1	0.955043	Solyc11g011230.1.1 F-box family protein (AHRD V1 ***- D7KQH0_ARALY); contains Interpro domain(s) IPR001810 Cyclin-like F-box.	AT1G13570	F-Box/Rni-like protein	-
Solyc05g054830.2.1	0.955017	Solyc05g054830.2.1 Ankyrin-repeat protein (AHRD V1 **-- A2CIR5_ORYSJ); contains Interpro domain(s) IPR002110 Ankyrin.	AT3G12360	Increased tolerance to NaCl	ITN1	Encodes a protein with an ankyrin motif and transmembrane domains that is involved in salt tolerance. Expressed throughout the plant and localized to the plasma membrane. Loss of function mutations show an increased tolerance to salt based on assaying seedling growth in the presence of salt. In the mutants, induction of genes required for production of reactive oxygen species is reduced suggestin…
Solyc05g015720.1.1	0.954892	Solyc05g015720.1.1 MADS box transcription factor-like protein (AHRD V1 **** Q9FJQ7_ARATH); contains Interpro domain(s) IPR002487 Transcription factor, K-box.	AT1G77080.4	Agamous-like 27	AGL27
Solyc12g088940.1.1	0.95433	Solyc12g088940.1.1 Protein serine/threonine kinase (AHRD V1 *-*- D3BP85_POLPA); contains Interpro domain(s) IPR002290 Serine/threonine protein kinase.	AT5G66850	Mitogen-activated protein kinase kinase kinase 5	MAPKKK5
Solyc12g006590.1.1	0.954328	Solyc12g006590.1.1 Zinc finger RAN-binding domain containing 2 (AHRD V1 **** Q7SZF0_DANRE); contains Interpro domain(s) IPR001876 Zinc finger, RanBP2-type.	AT2G26695	RAN BP2/NZF zinc finger-like protein	-
Solyc03g025860.2.1	0.954203	Solyc03g025860.2.1 Vesicle-trafficking protein SEC22b (AHRD V1 **-- C1BXX2_ESOLU); contains Interpro domain(s) IPR010908 Longin.	AT5G52270	SNARE-like protein	-
Solyc01g010200.2.1	0.954192	Solyc01g010200.2.1 LTRGag-pol-polymerase 3 (AHRD V1 ***- B2BXJ4_ARALY).	AT5G48050	Retrotransposon Gag protein	-
Solyc05g007890.2.1	0.953964	Solyc05g007890.2.1 MYB family transcription factor-like (AHRD V1 *--* Q6H510_ORYSJ); contains Interpro domain(s) IPR006447 MYB-like DNA-binding region, SHAQKYF class.	AT1G69580	Homeodomain-like protein	-
Solyc05g020020.2.1	0.95381	Solyc05g020020.2.1 CONSTANS-like zinc finger protein (AHRD V1 **-- D0EP07_SOYBN); contains Interpro domain(s) IPR010402 CCT domain.	AT5G48250	CONSTANTS-like 9 protein	-	B-Box type zinc finger protein with CCT domain
Solyc02g093330.2.1	0.953773	Solyc02g093330.2.1 Nup98 (Fragment) (AHRD V1 *-- A1YK38_DROME); contains Interpro domain(s) IPR007230 Peptidase S59, nucleoporin.	AT1G10390	Nucleoporin autopeptidase	-
Solyc12g008330.1.1	0.953216	Solyc12g008330.1.1 Unknown Protein (AHRD V1).	NA	NA	NA
Solyc03g079880.2.1	0.953017	Solyc03g079880.2.1 Protease inhibitor/seed storage/lipid transfer protein family protein (AHRD V1 **** D7LUP2_ARALY); contains Interpro domain(s) IPR003612 Plant lipid transfer protein/seed storage/trypsin-alpha amylase inhibitor.	AT3G53980	Bifunctional inhibitor/Lipid-transfer protein/Seed storage 2S albumin protein	-
Solyc03g005120.2.1	0.952888	Solyc03g005120.2.1 Cystine transporter Cystinosin (AHRD V1 **** Q2URL9_ASPOR); contains Interpro domain(s) IPR005282 Lysosomal cystine transporter.	AT5G40670	PQ-Loop repeat family protein / Transmembrane family protein; Lysosomal Cystine transporter	-
Solyc06g054240.2.1	0.952802	Solyc06g054240.2.1 5'-nucleotidase surE (AHRD V1 ***- D6Z081_DESAT); contains Interpro domain(s) IPR002828 Survival protein SurE-like phosphatase/nucleotidase.	AT4G14930	Survival protein SurE-like phosphatase/nucleotidase	-
Solyc07g052170.1.1	0.951709	Solyc07g052170.1.1 Dirigent-like protein (AHRD V1 ***- A6YQZ6_PICSI); contains Interpro domain(s) IPR004265 Plant disease resistance response protein.	AT5G42510	Disease resistance-responsive (Dirigent-like protein) protein	-
Solyc08g076900.2.1	0.951583	Solyc08g076900.2.1 Unknown Protein (AHRD V1).	NA	NA	NA
Solyc04g071330.2.1	0.951482	Solyc04g071330.2.1 Armadillo repeat-containing protein 7 (AHRD V1 **-- ARMC7_MOUSE); contains Interpro domain(s) IPR011989 Armadillo-like helical.	AT5G37290	ARM repeat protein	-
Solyc08g075430.2.1	0.951338	Solyc08g075430.2.1 ABC transporter G family member 14 (AHRD V1 ***- AB14G_ARATH); contains Interpro domain(s) IPR013525 ABC-2 type transporter.	AT1G31770	ATP-Binding Cassette G14 (ABC-2 type transporter family protein)	ABCG14
Solyc02g085760.2.1	0.950993	Solyc02g085760.2.1 Rhomboid family protein (AHRD V1 ***- D7MJX8_ARALY); contains Interpro domain(s) IPR002610 Peptidase S54, rhomboid.	AT5G38510	Rhomboid-related intramembrane serine protease	-
Solyc02g069230.2.1	0.95039	Solyc02g069230.2.1 IBR finger domain-containing protein (AHRD V1 *-- C1GML6_PARBD); contains Interpro domain(s) IPR002867 Zinc finger, C6HC-type.	AT4G19670	Zinc finger (C3HC4-type Ring finger) protein	-
Solyc03g112630.2.1	0.950157	Solyc03g112630.2.1 Fas-associated factor 1-like protein (AHRD V1 *-- Q5DJU1_CAPAN); contains Interpro domain(s) IPR006577 UAS.	AT4G10790	Ubiquitin-like protein	-
Solyc01g009580.1.1	0.949701	Solyc01g009580.1.1 Terminal flower 1 (Fragment) (AHRD V1 **-- B3VT07_9ROSA); contains Interpro domain(s) IPR008914 Phosphatidylethanolamine-binding protein PEBP.	AT5G03840	Terminal flower 1	TFL1	Controls inflorescence meristem identity. Involved in the floral initiation process. Ortholog of the Antirrhinum gene CENTRORADIALIS (CEN). Involved in protein trafficking to the protein storage vacuole.
Solyc11g006630.1.1	0.949557	Solyc11g006630.1.1 CC-NBS-LRR, resistance protein.	AT3G46530	Recognition of Peronospora parasitica 13	RPP13	Confers resistance to the biotrophic oomycete, Peronospora parasitica. Encodes an NBS-LRR type R protein with a putative amino-terminal leucine zipper. Fungal protein ATR13 induces RPP13 gene expression and disease resistance.
Solyc05g049880.2.1	0.949213	Solyc05g049880.2.1 Unknown Protein (AHRD V1).	AT1G01730	Unknown protein	-
Solyc06g071570.2.1	0.94899	Solyc06g071570.2.1 Solute carrier family 15 member 4 (AHRD V1 **-- S15A4_BOVIN); contains Interpro domain(s) IPR000109 TGF-beta receptor, type I/II extracellular region.	AT5G62680	Major facilitator superfamily, general substrate transporter	-
Solyc02g085290.2.1	0.948823	Solyc02g085290.2.1 Maf-like protein expressed (AHRD V1 ***- Q2R2T0_ORYSJ); contains Interpro domain(s) IPR003697 Maf-like protein.	AT5G66550	Maf-like protein	-
Solyc04g025770.1.1	0.948795	Solyc04g025770.1.1 Unknown Protein (AHRD V1).	NA	NA	NA
Solyc01g104190.2.1	0.948024	Solyc01g104190.2.1 Unknown Protein (AHRD V1).	AT1G60870	Maternal effect embryo arrest 9	MEE9
Solyc03g095370.2.1	0.947875	Solyc03g095370.2.1 Unknown Protein (AHRD V1).	NA	NA	NA
Solyc12g008660.1.1	0.947685	Solyc12g008660.1.1 Zinc finger CCCH domain-containing protein 20 (AHRD V1 ***- C3H20_ARATH); contains Interpro domain(s) IPR000571 Zinc finger, CCCH-type.	AT2G19810	Oxidation-related zinc finger 1	OZF1	Encodes Oxidation-related Zinc Finger 1 (OZF1), a plasma membrane protein involved in oxidative stress.
Solyc11g006890.1.1	0.947326	Solyc11g006890.1.1 Unknown Protein (AHRD V1).	NA	NA	NA
Solyc07g064720.2.1	0.947182	Solyc07g064720.2.1 GDSL esterase/lipase At5g55050 (AHRD V1 ***- GDL87_ARATH); contains Interpro domain(s) IPR001087 Lipase, GDSL.	AT5G55050	GDSL-like lipase/acylhydrolase protein	-
Solyc11g068970.1.1	0.947119	Solyc11g068970.1.1 Aluminum-activated malate transporter (Fragment) (AHRD V1 *-- Q07DP9_AEGSP); contains Interpro domain(s) IPR006214 Uncharacterised protein family UPF0005.	AT1G08440	Aluminium activated malate transporter	-
Solyc09g083090.2.1	0.946716	Solyc09g083090.2.1 CBL-interacting protein kinase 20 (AHRD V1 ***- C4P7W9_VITVI); contains Interpro domain(s) IPR002290 Serine/threonine protein kinase.	AT3G23000	CBL-Interacting protein kinase 7	CIPK7	Encodes a serine/threonine protein kinase with similarities to CBL-interacting protein kinases, SNF1 and SOS2.
Solyc11g017270.1.1	0.945804	Solyc11g017270.1.1 Receptor like kinase, RLK.	AT1G34420	Leucine-rich repeat transmembrane protein kinase protein	-
Solyc07g020960.2.1	0.945679	Solyc07g020960.2.1 BHLH transcription factor-like protein (AHRD V1 *-** Q5ZAK6_ORYSJ); contains Interpro domain(s) IPR011598 Helix-loop-helix DNA-binding.	AT4G29100	Basic helix-loop-helix (bHLH) DNA-binding protein	-
Solyc11g072580.1.1	0.945402	Solyc11g072580.1.1 Proton-dependent oligopeptide transport family protein (AHRD V1 **-- D7LMP9_ARALY); contains Interpro domain(s) IPR000109 TGF-beta receptor, type I/II extracellular region.	AT3G45650	Nitrate excretion transporter 1	NAXT1	Encodes a nitrate efflux transporter NAXT1 (for NITRATE EXCRETION TRANSPORTER1). Localized to the plasma membrane. NAXT1 belongs to a subclass of seven NAXT members from the large NITRATE TRANSPORTER1/PEPTIDE TRANSPORTER family and is mainly expressed in the cortex of mature roots.
Solyc07g055330.2.1	0.945332	Solyc07g055330.2.1 RING finger protein 24 (AHRD V1 *-*- RNF24_MOUSE); contains Interpro domain(s) IPR018957 Zinc finger, C3HC4 RING-type.	AT3G58720	RING/U-Box protein	-
Solyc08g078230.2.1	0.945309	Solyc08g078230.2.1 Zinc ion binding protein (AHRD V1 **-- D7MH91_ARALY); contains Interpro domain(s) IPR007527 Zinc finger, SWIM-type.	AT4G13970	SWIM zinc finger protein	-
Solyc03g096810.2.1	0.945133	Solyc03g096810.2.1 Transmembrane protein 120A (AHRD V1 ***- B5XCP1_SALSA); contains Interpro domain(s) IPR012926 TMPIT-like.	AT4G10430	TMPIT-like protein	-
Solyc02g081670.1.1	0.944977	Solyc02g081670.1.1 Fimbriata (Fragment) (AHRD V1 **-- Q6QVW9_MIMLE); contains Interpro domain(s) IPR001810 Cyclin-like F-box.	AT1G30950	Unusual floral organs	UFO	Required for the proper identity of the floral meristem. Involved in establishing the whorled pattern of floral organs, in the control of specification of the floral meristem, and in the activation of APETALA3 and PISTILLATA. UFO is found at the AP3 promoter in a LFY-dependent manner, suggesting that it works with LFY to regulate AP3 expression. UFO may also promote the ubiquitylation of LFY.
Solyc12g006560.1.1	0.94493	Solyc12g006560.1.1 Early nodulin 93 protein (AHRD V1 ***- A3FGC9_9ROSI); contains Interpro domain(s) IPR005050 Early nodulin 93 ENOD93 protein.	AT5G25940	Early nodulin-related	-
Solyc06g074360.2.1	0.943701	Solyc06g074360.2.1 Zinc finger protein (AHRD V1 **-- D7KI09_ARALY); contains Interpro domain(s) IPR007087 Zinc finger, C2H2-type.	AT1G08290	WIP domain protein 3	WIP3
Solyc07g009490.2.1	0.943697	Solyc07g009490.2.1 Ethanolamine-phosphate cytidylyltransferase (AHRD V1 **** C5DB57_VITVI); contains Interpro domain(s) IPR004820 Cytidylyltransferase.	AT2G38670	Phosphorelethanolamine cytidylyltransferase 1	PECT1	Encodes a mitochondrial ethanolamine-phosphate cytidylyltransferase, involved in phosphatidylethanolamine (PE) biosynthesis.
Solyc10g081500.1.1	0.943657	Solyc10g081500.1.1 Ankyrin repeat protein (AHRD V1 ***- A1DAS1_NEOFI); contains Interpro domain(s) IPR002110 Ankyrin.	AT2G03430	Ankyrin repeat protein	-
Solyc10g078270.1.1	0.94363	Solyc10g078270.1.1 Nodulin MtN21 family protein (Fragment) (AHRD V1 *-*- C0KY45_9BRAS); contains Interpro domain(s) IPR000620 Protein of unknown function DUF6, transmembrane.	AT5G07050	Nodulin MtN21-like transporter protein	-
Solyc08g080180.1.1	0.943527	Solyc08g080180.1.1 Molybdenum cofactor sulfurase (AHRD V1 ***- C9SRE5_VERA1); contains Interpro domain(s) IPR015424 Pyridoxal phosphate-dependent transferase, major region.	AT5G51920	Pyridoxal Phosphate (PLP)-dependent transferase protein	-
Solyc11g011920.1.1	0.94331	Solyc11g011920.1.1 Glutamate decarboxylase (AHRD V1 ***- Q8LKR4_TOBAC); contains Interpro domain(s) IPR010107 Glutamate decarboxylase.	AT5G17330	Glutamate decarboxylase	GAD	Encodes one of two isoforms of glutamate decarboxylase.
Solyc06g053920.2.1	0.942936	Solyc06g053920.2.1 Os11g0586300 protein (Fragment) (AHRD V1 ***- Q0IRY4_ORYSJ).	AT3G55760	Unknown protein	-
Solyc09g005200.2.1	0.942789	Solyc09g005200.2.1 Cysteine-rich peptide (AHRD V1 *-*- D7NXT9_WHEAT).	AT5G01015	Unknown protein	-
Solyc04g010250.2.1	0.942604	Solyc04g010250.2.1 Lipase-like protein (AHRD V1 **-- Q9M3D1_ARATH); contains Interpro domain(s) IPR000073 Alpha/beta hydrolase fold-1.	AT2G39420	Alpha/Beta-hydrolase protein	-
Solyc01g100920.2.1	0.942185	Solyc01g100920.2.1 Nodulin-like protein (AHRD V1 ***- Q84TV1_GOSHI); contains Interpro domain(s) IPR000620 Protein of unknown function DUF6, transmembrane.	AT1G09380	Nodulin MtN21-like transporter	-
Solyc05g013320.1.1	0.942101	Solyc05g013320.1.1 Pto-like serine/threonine kinase (AHRD V1 **** Q6W0D1_CAPCH); contains Interpro domain(s) IPR017442 Serine/threonine protein kinase-related.	AT3G46290	Hercules receptor kinase 1	HERK1	Encodes HERCULES1 (HERK1), a receptor kinase regulated by Brassinosteroids and required for cell elongation during vegetative growth.
Solyc02g091540.2.1	0.941925	Solyc02g091540.2.1 Senescence-associated protein (AHRD V1 **-- B6UEV1_MAIZE).	AT1G70780	Unknown protein	-
Solyc02g077590.1.1	0.941557	Solyc02g077590.1.1 Homeobox-leucine zipper-like protein (AHRD V1 *-*- Q3HRT1_PICGL); contains Interpro domain(s) IPR001356 Homeobox.	AT5G15150	Homeobox protein 3	HB-3	homeobox-containing gene with an unusual feature: a leucine zipper motif adjacent to the carboxyl-terminal of the homeodomain structure. This gene is expressed primarily in the cortex of the root and the stem.
Solyc08g078500.2.1	0.941544	Solyc08g078500.2.1 Os02g0658033 protein (Fragment) (AHRD V1 *-*- C7IYY5_ORYSJ); contains Interpro domain(s) IPR008546 Protein of unknown function DUF828, plant.	AT4G17350	Plant protein of Unknown function (DUF828) with Plant Pleckstrin Homology-like Region	-
Solyc05g008820.2.1	0.940505	Solyc05g008820.2.1 Lipid phosphate phosphatase 3 (AHRD V1 **** B6SSC1_MAIZE); contains Interpro domain(s) IPR000326 Phosphatidic acid phosphatase type 2/haloperoxidase.	AT3G02600	Lipid phosphate phosphatase 3	LPP3	Encodes phosphatidic acid phosphatase. Expressed during germination.
Solyc02g083190.1.1	0.940477	Solyc02g083190.1.1 F-box family protein (AHRD V1 ***- B9HR11_POPTR); contains Interpro domain(s) IPR005174 Protein of unknown function DUF295.	AT2G17030	F-Box family protein with A domain of Unknown function (DUF295)	-
Solyc02g081540.2.1	0.939768	Solyc02g081540.2.1 Genomic DNA chromosome 5 P1 clone MLF18 (AHRD V1 ***- Q9FIV5_ARATH).	AT5G36960	Unknown protein	-
Solyc05g008230.2.1	0.939673	Solyc05g008230.2.1 U-box domain-containing protein 11 (AHRD V1 **-- PUB11_ARATH); contains Interpro domain(s) IPR011989 Armadillo-like helical.	AT1G23030	ARM repeat Superfamily protein	-
Solyc05g008210.2.1	0.93963	Solyc05g008210.2.1 Unknown Protein (AHRD V1).	AT2G01340	At17.1	At17.1	Encodes a protein whose expression is responsive to nematode infection.
Solyc03g121060.2.1	0.93934	Solyc03g121060.2.1 Auxin response factor 9 (AHRD V1 *-** ARFI_ARATH); contains Interpro domain(s) IPR003311 AUX/IAA protein.	AT3G16500	Phytochrome-associated protein 1	PAP1
Solyc11g045110.1.1	0.939306	Solyc11g045110.1.1 Sucrose-phosphate synthase 1 (AHRD V1 ***- Q5EEP9_VITVI); contains Interpro domain(s) IPR012819 Sucrose phosphate synthase, plant.	AT4G10120	Sucrose-phosphate synthase	ATSPS4F	Encodes a protein with putative sucrose-phosphate synthase activity.
Solyc00g072100.2.1	0.939135	Solyc00g072100.2.1 LTRGag-pol-polymerase 3 (AHRD V1 *-*- B2BXJ4_ARALY).	AT5G48050	Retrotransposon Gag protein	-
Solyc09g097830.2.1	0.939049	Solyc09g097830.2.1 TPR repeat protein (AHRD V1 **-- B0JK10_MICAN); contains Interpro domain(s) IPR011990 Tetratricopeptide-like helical.	AT3G04240	Secret Agent	SEC	Has O-linked N-acetyl glucosamine transferase activity. Similar to Arabidopsis SPY gene.
Solyc08g077210.2.1	0.938616	Solyc08g077210.2.1 Inositol 1,4,5-trisphosphate 5-phosphatase (AHRD V1 *-** Q712G2_ARATH); contains Interpro domain(s) IPR000300 Inositol polyphosphate related phosphatase.	AT4G18010	Inositol(1,4,5)P3,5-phosphatase II	IP5PII	Encodes an inositol polyphosphate 5-phosphatase that appears to have Type I activity. It can dephosphorylate IP3(inositol(1,4,5)P3) and IP4 (inositol(1,3,4,5)P4), but it does not appear to be active against phosphatidylinositol 4,5 bisphosphate. Overexpression of this gene renders plants insensitive to ABA in germination and growth assays.
Solyc11g065100.1.1	0.938287	Solyc11g065100.1.1 Mitochondria fission 1 protein (AHRD V1 ***- B6T224_MAIZE); contains Interpro domain(s) IPR016543 Tetratricopeptide repeat 11 Fission 1 protein.	AT3G57090	Fission 1A	BIGYIN	Encodes a protein with similarity to yeast FIS proteins. These membrane anchored proteins bind DRP proteins and function during organelle division. FIS1B is expressed ubiquitously and appears to be involved in peroxisome division.
Solyc04g078280.2.1	0.938018	Solyc04g078280.2.1 Unknown Protein (AHRD V1).	NA	NA	NA
Solyc07g005140.2.1	0.937831	Solyc07g005140.2.1 Response regulator 9 (AHRD V1 ***- Q94LW1_MAIZE); contains Interpro domain(s) IPR017053 Response regulator, plant B-type.	AT2G25180	Response Regulator 12	RR12	Encodes an Arabidopsis response regulator (ARR) protein that acts in concert with other type-B ARRs in the cytokinin signaling pathway.
Solyc03g007740.2.1	0.937527	Solyc03g007740.2.1 Reticulon family protein (AHRD V1 ***- B2WS91_9BRAS); contains Interpro domain(s) IPR003388 Reticulon.	AT4G11220	VIRB2-interacting protein 2	BTI2
Solyc10g006640.2.1	0.936719	Solyc10g006640.2.1 BHLH transcription factor-like protein (AHRD V1 *-*- Q5ZAK6_ORYSJ); contains Interpro domain(s) IPR011598 Helix-loop-helix DNA-binding.	AT3G20640	Basic helix-loop-helix (bHLH) DNA-Binding protein	-
Solyc12g007230.1.1	0.936711	Solyc12g007230.1.1 Auxin responsive protein (AHRD V1 *-*- D9IQE6_CATRO); contains Interpro domain(s) IPR003311 AUX/IAA protein.	AT4G29080	Phytochrome-sssociated protein 2	PAP2
Solyc06g035810.1.1	0.936663	Solyc06g035810.1.1 Dehydration-responsive family protein (AHRD V1 **-- D7M5L0_ARALY); contains Interpro domain(s) IPR004159 Protein of unknown function DUF248, methyltransferase putative.	AT4G00750	S-Adenosyl-l-methionine-dependent methyltransferase	-
Solyc02g084960.1.1	0.936023	Solyc02g084960.1.1 Genomic DNA chromosome 5 TAC clone K1F13 (AHRD V1 ***- Q9FJZ5_ARATH).	AT5G66440	Unknown protein	-
Solyc11g068750.1.1	0.935828	Solyc11g068750.1.1 NAC domain protein IPR003441 (AHRD V1 ***- B9HQ28_POPTR); contains Interpro domain(s) IPR003441 No apical meristem (NAM) protein.	AT2G27300	NTM1-like 8	NTL8
Solyc02g087010.2.1	0.935289	Solyc02g087010.2.1 NHL repeat-containing protein (AHRD V1 ***- D7KY00_ARALY); contains Interpro domain(s) IPR001258 NHL repeat.	AT1G70280	NHL domain-containing protein	-
Solyc03g118710.2.1	0.935055	Solyc03g118710.2.1 C2 domain-containing protein (AHRD V1 **-- D7L7Y3_ARALY); contains Interpro domain(s) IPR018029 C2 membrane targeting protein.	AT3G17980	C2 domain-containing protein	C2	Calcium-dependent lipid-binding (CaLB domain) family protein
Solyc06g051260.2.1	0.93474	Solyc06g051260.2.1 Transcription factor bHLH51 (AHRD V1 **-* BH051_ARATH); contains Interpro domain(s) IPR001092 Basic helix-loop-helix dimerisation region bHLH.	AT2G40200	Basic helix-loop-helix (bHLH) DNA-Binding protein	-
Solyc08g005560.2.1	0.934605	Solyc08g005560.2.1 Binding protein (AHRD V1 ***- D7MGU4_ARALY).	AT4G19160	Unknown protein	-
Solyc09g011710.2.1	0.934506	Solyc09g011710.2.1 Class I heat shock protein 3 (AHRD V1 ***- B4F976_MAIZE); contains Interpro domain(s) IPR008978 HSP20-like chaperone.	AT1G07400	Hsp20-like chaperone	-
Solyc09g063070.2.1	0.934226	Solyc09g063070.2.1 Senescence-associated protein-like (ISS) (AHRD V1 ***- Q00X72_OSTTA).	AT2G20230	Tetraspanin	-
Solyc06g051790.2.1	0.934184	Solyc06g051790.2.1 Unknown Protein (AHRD V1).	AT2G39740	HEN1 Supressor 1	HESO1	Encodes HESO1 (HEN1 suppressor 1), a terminal nucleotidyl transferase that uridylates miRNAs and siRNAs at 3' end. HESO1-mediated 3' uridylation destabilizes small RNAs in hen1.
Solyc12g049210.1.1	0.933923	Solyc12g049210.1.1 Unknown Protein (AHRD V1).	AT2G19460	Protein of unknown function (DUF3511)	-
Solyc05g016190.2.1	0.933833	Solyc05g016190.2.1 Agenet domain-containing protein / bromo-adjacent homology (BAH) domain-containing protein-like (AHRD V1 ***- Q69N34_ORYSJ).	AT3G25855	Copper transport protein	-
Solyc12g006000.1.1	0.933759	Solyc12g006000.1.1 Clathrin assembly protein-like (AHRD V1 *-*- Q8LJJ6_ORYSJ); contains Interpro domain(s) IPR011417 ANTH.	AT1G05020	ENTH/ANTH/VHS protein	-
Solyc02g090710.2.1	0.9334	Solyc02g090710.2.1 B3 domain-containing protein Os01g0234100 (AHRD V1 ***- Y1341_ORYSJ); contains Interpro domain(s) IPR003340 Transcriptional factor B3.	AT3G19184	AP2/B3-like transcriptional factor	-
Solyc01g091890.2.1	0.933356	Solyc01g091890.2.1 Ubiquitin-related modifier 1 homolog (AHRD V1 ***- C1BWZ5_ESOLU); contains Interpro domain(s) IPR015221 Ubiquitin related modifier 1.	AT3G61113	Ubiquitin related modifier 1	-
Solyc01g058140.2.1	0.933084	Solyc01g058140.2.1 Beta-glucosidase A (AHRD V1 *-** B5YCI2_DICT6); contains Interpro domain(s) IPR018120 Glycoside hydrolase, family 1, active site IPR001360 Glycoside hydrolase, family 1.	AT3G06510	Sensitive to freezing 2	SFR2	Encodes a protein with beta-glucosidase activity, mutants show increased sensitivity to freezing
Solyc01g094810.2.1	0.932963	Solyc01g094810.2.1 Ubiquitin-conjugating enzyme (AHRD V1 **** D2VN46_NAEGR); contains Interpro domain(s) IPR015581 Ubiquitin-conjugating enzyme.	AT1G63800	Ubiquitin-conjugating enzyme 5	UBC5
Solyc02g068000.2.1	0.932882	Solyc02g068000.2.1 F-box family protein (AHRD V1 *-*- D7LQX6_ARALY).	AT3G26000	Ribonuclease inhibitor protein	-
Solyc01g005920.2.1	0.932571	Solyc01g005920.2.1 Amino acid permease (Fragment) (AHRD V1 ***- B8C3S3_THAPS); contains Interpro domain(s) IPR002293 Amino acid/polyamine transporter I.	AT3G13620	Polyamine uptake transporter 4	PUT4	Encodes POLYAMINE UPTAKE TRANSPORTER 4, an amino acid permease family protein.
Solyc06g054470.1.1	0.932093	Solyc06g054470.1.1 Unknown Protein (AHRD V1).	AT3G21570	Unknown protein	-
Solyc01g073760.2.1	0.932092	Solyc01g073760.2.1 Callose synthase 1 (AHRD V1 ***- CALS1_ARATH).	AT1G05570	Callose synthase 1	CALS1	Encodes a callose synthase 1 catalytic subunit . Member of Glycosyltransferase Family- 48.
Solyc02g090010.1.1	0.931689	Solyc02g090010.1.1 Molybdopterin synthase sulfur carrier subunit (AHRD V1 **** MOC2A_ORYSJ); contains Interpro domain(s) IPR003749 ThiamineS.	AT4G10100	Co-Factor for nitrate, reductase and xanthine dehydrogenase 7	CNX7	Similar to Molybdenum cofactor synthesis protein 2 small subunit (Molybdopterin- synthase small subunit) (MOCS2A); sir loss-of-function mutants are resistant to sirtinol, a modulator of auxin signaling.
Solyc07g008320.2.1	0.931687	Solyc07g008320.2.1 Calcium-transporting ATPase 1 (AHRD V1 **** Q7XBH9_CERRI); contains Interpro domain(s) IPR006408 ATPase, P-type, calcium-transporting, PMCA-type.	AT4G29900	Autoinhibited Ca(2+)-ATPase 10	ACA10	One of the type IIB calcium pump isoforms. Encodes an autoinhibited Ca(2+)-ATPase that contains an N-terminal calmodulin binding autoinhibitory domain.
Solyc04g015130.2.1	0.93157	Solyc04g015130.2.1 Ribosomal protein S6 kinase alpha-3 (AHRD V1 *-** KS6A3_HUMAN); contains Interpro domain(s) IPR002290 Serine/threonine protein kinase.	AT5G47750	D6 protein kinase like 2	D6PKL2
Solyc09g082980.2.1	0.931114	Solyc09g082980.2.1 Plant-specific domain TIGR01615 family protein (AHRD V1 ***- B6TMA8_MAIZE); contains Interpro domain(s) IPR006502 Protein of unknown function DUF506, plant.	AT3G22970	Protein of unknown function (DUF506)	-
Solyc12g057000.1.1	0.931104	Solyc12g057000.1.1 Unknown Protein (AHRD V1).	AT1G35830	VQ motif-containing protein	-
Solyc09g008730.2.1	0.931042	Solyc09g008730.2.1 GTP-binding protein (AHRD V1 **** B4FR01_MAIZE); contains Interpro domain(s) IPR019987 GTP-binding protein, ribosome biogenesis, YsxC.	AT2G22870	Embryo defective 2001	EMB2001	P-Loop Containing Nucleoside Triphosphate hydrolase
Solyc03g117210.2.1	0.930783	Solyc03g117210.2.1 Unknown Protein (AHRD V1).	AT1G80610	Unknown protein	-
Solyc01g102670.2.1	0.930587	Solyc01g102670.2.1 HhH-GPD (AHRD V1 *-- Q2INY1_ANADE); contains Interpro domain(s) IPR011257 DNA glycosylase.	NA	NA	NA
Solyc02g090500.2.1	0.930123	Solyc02g090500.2.1 HAD-superfamily hydrolase subfamily IA variant 3 containing protein expressed (AHRD V1 ***- Q10ME8_ORYSJ).	AT1G56500	Haloacid dehalogenase-like hydrolase family protein	-
Solyc07g007170.2.1	0.928833	Solyc07g007170.2.1 Zinc finger family protein (AHRD V1 ***- D7L4D8_ARALY).	AT2G15580	RING/U-Box protein	-
Solyc09g011330.1.1	0.928768	Solyc09g011330.1.1 Receptor protein kinase-like (AHRD V1 **** Q5QLM8_ORYSJ); contains Interpro domain(s) IPR002290 Serine/threonine protein kinase.	AT2G19130	S-Locus lectin protein kinase protein	-
Solyc01g095560.2.1	0.928743	Solyc01g095560.2.1 Unknown Protein (AHRD V1).	NA	NA	NA
Solyc01g099490.1.1	0.928718	Solyc01g099490.1.1 Unknown Protein (AHRD V1).	NA	NA	NA
Solyc12g094690.1.1	0.928399	Solyc12g094690.1.1 Ring finger protein (AHRD V1 ***- O49869_HORVU); contains Interpro domain(s) IPR018957 Zinc finger, C3HC4 RING-type.	AT1G20823	RING/U-Box protein	-
Solyc03g110910.2.1	0.92812	Solyc03g110910.2.1 Histone acetyltransferase ELP3 family protein (AHRD V1 **-- Q22HD8_TETTH); contains Interpro domain(s) IPR005910 Histone acetyltransferase ELP3.	AT5G50320	Elongata 3	ELO3	A subunit of Elongator, a histone acetyl transferase complex, consisting of six subunits (ELP1?ELP6), that copurifies with the elongating RNAPII in yeast and humans. Three Arabidopsis thaliana genes, encoding homologs of the yeast Elongator subunits ELP1, ELP3 (histone acetyl transferase), and ELP4 are responsible for the narrow leaf phenotype in elongata mutants and for reduced root growth that …
Solyc03g005420.1.1	0.927956	Solyc03g005420.1.1 Flotillin domain protein (AHRD V1 ***- Q4X200_ASPFU); contains Interpro domain(s) IPR001107 Band 7 protein.	AT5G25260	SPFH/Band 7/PHB domain-Containing Membrane-Associated protein	-
Solyc10g047360.1.1	0.927662	Solyc10g047360.1.1 Polyadenylate-binding protein family protein (AHRD V1 **** D7MT99_ARALY); contains Interpro domain(s) IPR000504 RNA recognition motif, RNP-1.	AT5G65260	RNA-binding (RRM/RBD/RNP motifs) family protein	-
Solyc11g006080.1.1	0.927048	Solyc11g006080.1.1 Unknown Protein (AHRD V1).	AT3G04560	Unknown protein	-
Solyc02g085300.2.1	0.926607	Solyc02g085300.2.1 CRAL/TRIO domain containing protein expressed (AHRD V1 **-- Q75GU9_ORYSJ); contains Interpro domain(s) IPR001251 Cellular retinaldehyde-binding/triple function, C-terminal.	AT1G75170	Sec14P-like phosphatidylinositol transfer protein	-
Solyc12g016210.1.1	0.926534	Solyc12g016210.1.1 Unknown Protein (AHRD V1).	AT3G23255	Unknown protein	-
Solyc09g064910.1.1	0.926084	Solyc09g064910.1.1 tRNA dimethylallyltransferase (AHRD V1 *-*- D7WPA4_9BACI); contains Interpro domain(s) IPR002627 tRNA isopentenyltransferase.	AT3G63110	Isopentenyltransfease 3	IPT3	Encodes cytokinin synthase involved in cytokinin biosynthesis. IPT3 subcellular localization is modulated by farnesylation- when farnesylated it is localized to the nucleus, otherwise to the chloroplast.
Solyc11g007950.1.1	0.925698	Solyc11g007950.1.1 Unknown Protein (AHRD V1).	NA	NA	NA
Solyc03g097670.2.1	0.92543	Solyc03g097670.2.1 ATP binding protein (AHRD V1 **-- D7LS09_ARALY); contains Interpro domain(s) IPR003594 ATP-binding region, ATPase-like.	AT3G48770	DNA binding; ATP Binding protein	-
Solyc03g119060.2.1	0.925352	Solyc03g119060.2.1 Alpha-dioxygenase 2 (AHRD V1 **-- Q5WM33_SOLLC); contains Interpro domain(s) IPR002007 Haem peroxidase, animal.	AT1G73680	Alpha dioxygenase	alpha-DOX2	Encodes an alpha dioxygenase. Recombinant protein catalyzes the conversion of a wide range of fatty acids into 2(R)-hydroperoxy derivatives.
Solyc01g100510.2.1	0.925079	Solyc01g100510.2.1 Knotted-like homeobox protein (AHRD V1 ***- Q49RB7_POPTO); contains Interpro domain(s) IPR001356 Homeobox IPR005539 ELK IPR017970 Homeobox, conserved site.	AT1G70510	Knotted-like from Arabidopsis thaliana 2	KNAT2	A member of class I knotted1-like homeobox gene family (together with KNAT1). Similar to the knotted1 (kn1) homeobox gene of maize. KNAT2 acts synergistically with cytokinins and antagonistically with ethylene based on ectopic expression studies in different mutant backgrounds and hormone treatments. In addition, KNAT2 is negatively regulated by AS and YABBY genes. KNAT2 is strongly expressed in …
Solyc02g083240.2.1	0.92415	Solyc02g083240.2.1 DNA-directed RNA polymerase (Fragment) (AHRD V1 ***- Q1L5Y6_SOLLC); contains Interpro domain(s) IPR007066 RNA polymerase Rpb1, domain 3.	AT4G35800	RNA polymerase II large subunit	NRPB1	Encodes the unique largest subunit of nuclear DNA-dependent RNA polymerase II; the ortholog of budding yeast RPB1 and a homolog of the E. coli RNA polymerase beta prime subunit.
Solyc02g069260.2.1	0.923882	Solyc02g069260.2.1 ARGONAUTE 1 (AHRD V1 ***- D6RUV9_TOBAC); contains Interpro domain(s) IPR003165 Stem cell self-renewal protein Piwi.	AT1G31280	Argonaute 2	AGO2	Encodes Argonaute gene that binds viral siRNAs and is involved in antiviral defense response. Regulates innate immunity.
Solyc02g080940.2.1	0.923642	Solyc02g080940.2.1 Proline synthetase co-transcribed bacterial homolog protein (AHRD V1 **-- B5X4B5_SALSA); contains Interpro domain(s) IPR011078 Predicted pyridoxal phosphate-dependent enzyme, YBL036C type.	AT1G11930	Predicted pyridoxal phosphate-dependent enzyme, Ybl036C type	-
Solyc03g077930.2.1	0.923627	Solyc03g077930.2.1 40S ribosomal protein S9 (AHRD V1 ***- D7MJG9_ARALY); contains Interpro domain(s) IPR001912 Ribosomal protein S4.	AT5G15200	Ribosomal protein S4	-
Solyc07g043190.1.1	0.923599	Solyc07g043190.1.1 UDP-glucosyltransferase (AHRD V1 *-*- A7M6U9_IPONI); contains Interpro domain(s) IPR002213 UDP-glucuronosyl/UDP-glucosyltransferase.	AT3G21760	Hypostatin resistance 1	HYR1	Encodes HYR1, a UDP glycosyltransferase (UGT). HYR1 glucosylates hypostatin, an inhibitor of cell expansion in vivo to form a bioactive glucoside.
Solyc10g081770.1.1	0.923006	Solyc10g081770.1.1 cDNA clone J023119C16 full insert sequence (AHRD V1 *-*- B7F733_ORYSJ).	AT5G06440	Polyketide cyclase/dehydrase and lipid transport protein	-
Solyc03g043910.2.1	0.922972	Solyc03g043910.2.1 BSD domain containing protein (AHRD V1 ***- B6TCH2_MAIZE); contains Interpro domain(s) IPR005607 BSD.	AT3G49800	BSD domain-containing protein	-
Solyc03g095610.2.1	0.92291	Solyc03g095610.2.1 Unknown Protein (AHRD V1).	AT5G05190	Protein of Unknown function (DUF3133)	-
Solyc01g104790.2.1	0.922603	Solyc01g104790.2.1 Unknown Protein (AHRD V1).	NA	NA	NA
Solyc09g011390.2.1	0.922503	Solyc09g011390.2.1 Peptide transporter (AHRD V1 **-* A6YJX5_9MAGN); contains Interpro domain(s) IPR000109 TGF-beta receptor, type I/II extracellular region.	AT3G53960	Major facilitator protein	-
Solyc03g006260.2.1	0.922376	Solyc03g006260.2.1 Sodium/calcium exchanger family protein (AHRD V1 *-*- D7KKF3_ARALY); contains Interpro domain(s) IPR011992 EF-Hand type.	AT1G53210	Sodium/calcium exchanger family protein / Calcium-binding EF hand family protein	-
Solyc07g062890.2.1	0.921926	Solyc07g062890.2.1 Yippee zinc-binding-like protein (AHRD V1 *-** C1FDK9_9CHLO); contains Interpro domain(s) IPR004910 Yippee-like protein.	AT5G53940	Yippee family Putative zinc-Binding protein	-
Solyc08g078300.2.1	0.92172	Solyc08g078300.2.1 Homeobox-leucine zipper protein (AHRD V1 ***- Q40781_PIMBR); contains Interpro domain(s) IPR006712 HD-ZIP protein, N-terminal.	AT4G16780	Homeobox protein 2	HB-2	Encodes a homeodomain-leucine zipper protein that is rapidly and strongly induced by changes in the ratio of red to far-red light. It is also involved in cell expansion and cell proliferation and in the response to auxin.
Solyc03g120120.2.1	0.921357	Solyc03g120120.2.1 IST1 homolog (AHRD V1 *-- D3PJN2_9MAXI); contains Interpro domain(s) IPR005061 Protein of unknown function DUF292, eukaryotic.	AT1G79910	Regulator of Vps4 activity In the MYB pathway protein	-
Solyc01g100970.2.1	0.921098	Solyc01g100970.2.1 Pyrrolidone-carboxylate peptidase (AHRD V1 **** B6SP89_MAIZE); contains Interpro domain(s) IPR000816 Peptidase C15, pyroglutamyl peptidase I.	AT1G56700	Pyroglutamyl peptidase I-like	-
Solyc11g010370.1.1	0.920905	Solyc11g010370.1.1 At4g40080-like protein (Fragment) (AHRD V1 ***- B3SK88_ARALP); contains Interpro domain(s) IPR013809 Epsin-like, N-terminal.	AT4G40080	ENTH/ANTH/VHS protein	-
Solyc11g045100.1.1	0.92088	Solyc11g045100.1.1 Unknown Protein (AHRD V1).	AT1G33500	Unknown protein	-
Solyc05g018550.2.1	0.92083	Solyc05g018550.2.1 Unknown Protein (AHRD V1).	NA	NA	NA
Solyc05g021500.1.1	0.920386	Solyc05g021500.1.1 Cystathionine beta-lyase (AHRD V1 *-*- Q9MT31_SOLTU).	AT3G57050	Cystathionine beta-lyase	CBL	Encodes second enzyme in the methionine biosynthetic pathway
Solyc11g066150.1.1	0.920172	Solyc11g066150.1.1 Bifunctional polymyxin resistance protein ArnA (AHRD V1 **-- ARNA_AERHH); contains Interpro domain(s) IPR016040 NAD(P)-binding domain.	AT3G46440	UDP-xylose synthase 5	UXS5	Encodes a protein similar to UDP-glucuronic acid decarboxylase. UDP-glucuronic acid decarboxylase produces UDP-xylose, which is a substrate for many cell wall carbohydrates including hemicellulose and pectin. UDP-xylose is also known to feedback regulate several cell wall biosynthetic enzymes.
Solyc09g092290.1.1	0.918916	Solyc09g092290.1.1 CC-NBS-LRR, resistance protein.	AT3G46530	Recognition of Peronospora parasitica 13	RPP13	Confers resistance to the biotrophic oomycete, Peronospora parasitica. Encodes an NBS-LRR type R protein with a putative amino-terminal leucine zipper. Fungal protein ATR13 induces RPP13 gene expression and disease resistance.
Solyc06g082530.1.1	0.918125	Solyc06g082530.1.1 GRAS family transcription factor (AHRD V1 **-* B9GJL6_POPTR); contains Interpro domain(s) IPR005202 GRAS transcription factor.	AT1G07530	SCARECROW-like 14	SCL14	Encodes a member of the GRAS family of transcription factors. The protein interacts with the TGA2 transcription factor and affects the transcription of stress-responsive genes. The protein is found in the nucleus and is also exported to the cytoplasm.
Solyc02g069060.2.1	0.917928	Solyc02g069060.2.1 Phloem lectin (AHRD V1 --*- Q8LK67_9ROSI).	AT1G10155	Phloem protein 2-A10	PP2-A10
Solyc11g066260.1.1	0.917422	Solyc11g066260.1.1 Charged multivesicular body protein 3 (AHRD V1 ***- B6SM72_MAIZE); contains Interpro domain(s) IPR005024 Snf7.	AT5G22950	Snf7 family protein	VPS24.1
Solyc07g006230.1.1	0.917118	Solyc07g006230.1.1 Unknown Protein (AHRD V1).	NA	NA	NA
Solyc09g007700.2.1	0.91699	Solyc09g007700.2.1 RING finger protein B (AHRD V1 *-*- RNGB_DICDI); contains Interpro domain(s) IPR001841 Zinc finger, RING-type.	AT3G09770	Loss of GDU2	LOG2	Encodes a ubiquitin E3 ligase LOG2 (LOSS OF GDU2). Required for GLUTAMINE DUMPER1(GDU1)-induced amino secretion.
Solyc10g006040.1.1	0.916916	Solyc10g006040.1.1 Serine acetyltransferase (AHRD V1 **** Q39533_CITLA); contains Interpro domain(s) IPR005881 Serine O-acetyltransferase.	AT3G13110	Serine scetyltransferase 2;2	SERAT2;2	Encodes a mitochondrial serine O-acetyltransferase involved in sulfur assimilation and cysteine biosynthesis. Expressed in the vascular system.
Solyc04g051440.1.1	0.916547	Solyc04g051440.1.1 Unknown Protein (AHRD V1).	NA	NA	NA
Solyc02g082650.2.1	0.915723	Solyc02g082650.2.1 Unknown Protein (AHRD V1).	NA	NA	NA
Solyc03g112200.1.1	0.915275	Solyc03g112200.1.1 Unknown Protein (AHRD V1).	NA	NA	NA
Solyc04g080660.2.1	0.914992	Solyc04g080660.2.1 Carboxyl methyltransferase 4 (AHRD V1 **** B0ZB58_HUMLU); contains Interpro domain(s) IPR005299 SAM dependent carboxyl methyltransferase.	AT1G19640	Jasmonic acid carboxyl methyltransferase	JMT	Encodes a S-adenosyl-L-methionine:jasmonic acid carboxyl methyltransferase that catalyzes the formation of methyljasmonate from jasmonic acid. Its expression is induced in response to wounding or methyljasmonate treatment.
Solyc07g055140.2.1	0.914785	Solyc07g055140.2.1 Unknown Protein (AHRD V1); contains Interpro domain(s) IPR007789 Protein of unknown function DUF688.	AT2G30990	Protein of unknown function (DUF688)	-
Solyc08g021990.1.1	0.914678	Solyc08g021990.1.1 26S protease regulatory subunit 6A homolog (AHRD V1 ***- PRS6A_SOLLC); contains Interpro domain(s) IPR003959 ATPase, AAA-type, core.	AT3G05530	Regulatory particle triple-A ATPase 5A	RPT5A	Encodes RPT5a (Regulatory Particle 5a), one of the six AAA-ATPases of the proteasome regulatory particle. Essential for gametophyte development. In Arabidopsis, the RPT5 subunit is encoded by two highly homologous genes, RPT5a and RPT5b. RPT5a and RPT5b show accession-dependent functional redundancy. In Wassilewskija (Ws) accession: mutant alleles of RPT5a displayed 50% pollen lethality, indicati…
Solyc00g128870.2.1	0.913255	Solyc00g128870.2.1 Nudix hydrolase 1 (AHRD V1 ***- A6ANR4_VIBHA); contains Interpro domain(s) IPR000086 NUDIX hydrolase domain.	AT1G68760	NUDIX hydrolase 1	NUDX1	Encodes a cytosol-localized nudix hydrolase that hydrolyzes 8-oxo-(d)GTP to its monophosphate form. This protective mechanism prevents the misincorporation of these oxidized nucleotides into DNA and RNA. NUDX1 also has a low level of dihydroneopterin triphosphate pyrophosphatase activity in vitro and may participate in the folate synthesis pathway.
Solyc09g018220.1.1	0.9126	Solyc09g018220.1.1 CC-NBS-LRR, resistance protein.	AT3G46530	Recognition of Peronospora parasitica 13	RPP13	Confers resistance to the biotrophic oomycete, Peronospora parasitica. Encodes an NBS-LRR type R protein with a putative amino-terminal leucine zipper. Fungal protein ATR13 induces RPP13 gene expression and disease resistance.
Solyc06g061200.1.1	0.912596	Solyc06g061200.1.1 Glycine-rich protein TomR2 (AHRD V1 *-*- Q7XJI7_SOLLC).	NA	NA	NA
Solyc12g010670.1.1	0.912486	Solyc12g010670.1.1 RING finger protein 5 (AHRD V1 *-- B6UBI0_MAIZE); contains Interpro domain(s) IPR018957 Zinc finger, C3HC4 RING-type.	AT4G27470	Ring membrane-anchor 3	RMA3	Encodes a RING finger E3 ubiquitin ligase.
Solyc05g041140.2.1	0.912395	Solyc05g041140.2.1 Protease inhibitor/seed storage/lipid transfer protein family protein (AHRD V1 **** D7LUP2_ARALY); contains Interpro domain(s) IPR003612 Plant lipid transfer protein/seed storage/trypsin-alpha amylase inhibitor.	AT3G53980	Bifunctional inhibitor/lipid-transfer protein/Seed storage 2S albumin protein	-
Solyc12g044420.1.1	0.912302	Solyc12g044420.1.1 Avr9/Cf-9 rapidly elicited protein 146 (AHRD V1 **-- Q9FQZ6_TOBAC).	AT1G52140	Unknown protein	-
Solyc06g005900.2.1	0.911556	Solyc06g005900.2.1 Unknown Protein (AHRD V1); contains Interpro domain(s) IPR007750 Protein of unknown function DUF674.	AT5G43240	Protein of unknown function (DUF674)	-
Solyc08g077790.2.1	0.911433	Solyc08g077790.2.1 Peptidyl-prolyl cis-trans isomerase-like 3 (AHRD V1 *-*- PPIL3_CHICK); contains Interpro domain(s) IPR002130 Peptidyl-prolyl cis-trans isomerase, cyclophilin-type.	AT4G17070	Peptidyl-prolyl cis-trans isomerase	-
Solyc04g005790.2.1	0.911042	Solyc04g005790.2.1 Peptide transporter-like protein (AHRD V1 **-* Q9LSE8_ARATH); contains Interpro domain(s) IPR000109 TGF-beta receptor, type I/II extracellular region.	AT1G69850	Nitrate transporter 1:2	NRT1:2	Encodes an inducible component of low-affinity nitrate uptake. mRNA found primarily in root hairs and the epidermis of roots. It also acts as an ABA importer at the site of ABA biosynthesis and is important for the regulation of stomatal aperture in inflorescence stems.
Solyc04g080430.2.1	0.910349	Solyc04g080430.2.1 5'-Nucleotidase (AHRD V1 **** C1FIJ4_9CHLO); contains Interpro domain(s) IPR016695 Purine 5'-nucleotidase.	AT1G75210	HAD-Superfamily hydrolase, Subfamily Ig, 5'-Nucleotidase	-
Solyc10g011700.2.1	0.910024	Solyc10g011700.2.1 Unknown Protein (AHRD V1).	NA	NA	NA
Solyc01g104240.2.1	0.909841	Solyc01g104240.2.1 Hydroxyproline-rich glycoprotein-like (AHRD V1 *-*- Q5JLQ2_ORYSJ).	AT1G10790	Hydroxyproline-rich glycoprotein protein	-
Solyc01g007930.2.1	0.90982	Solyc01g007930.2.1 Sel1 domain protein repeat-containing protein (AHRD V1 *-*- A5GBQ0_GEOUR); contains Interpro domain(s) IPR011990 Tetratricopeptide-like helical.	AT1G70590	F-Box protein	-
Solyc08g014440.2.1	0.909814	Solyc08g014440.2.1 CREB-binding protein (Fragment) (AHRD V1 *--* Q8QZV8_MOUSE); contains Interpro domain(s) IPR000197 Zinc finger, TAZ-type.	AT1G05690	BTB and TAZ domain protein 3	bt3	BTB and TAZ domain protein. Acts redunantly with BT1 and BT2 during female gametophyte development. Acts with BT2 during male gametophyte development.
Solyc01g093980.2.1	0.909044	Solyc01g093980.2.1 Gibberellin 20-oxidase 4 (AHRD V1 ***- B2MWW5_SOLLC); contains Interpro domain(s) IPR005123 Oxoglutarate and iron-dependent oxygenase.	AT4G25420	Gibberellin 20-oxidase 1	GA20OX1	Encodes gibberellin 20-oxidase that is involved in the later steps of the gibberellin biosynthetic pathway. Regulated by a circadian clock. Weak expression response to far red light.
Solyc01g014120.2.1	0.908607	Solyc01g014120.2.1 Unknown Protein (AHRD V1).	AT5G12900	Unknown protein	-
Solyc03g058940.2.1	0.908132	Solyc03g058940.2.1 SPFH domain/band 7 family protein (AHRD V1 **-- A2TQX3_9FLAO); contains Interpro domain(s) IPR001107 Band 7 protein.	AT1G69840	SPFH/BAND 7/PHB domain-containing membrane-associated protein	-
Solyc10g055680.1.1	0.90791	Solyc10g055680.1.1 Ubiquinone/menaquinone biosynthesis methyltransferase ubiE (AHRD V1 *-*- UBIE_BRUME); contains Interpro domain(s) IPR013705 Sterol methyltransferase C-terminal.	AT1G20330	Sterol methyltransferase 2	SMT2	Encodes a sterol-C24-methyltransferases involved in sterol biosynthesis. Mutants display altered sterol composition, serrated petals and sepals and altered cotyledon vascular patterning as well as ectopic endoreduplication. This suggests that suppression of endoreduplication is important for petal morphogenesis and that normal sterol composition is required for this suppression.
Solyc10g084060.1.1	0.907223	Solyc10g084060.1.1 Unknown Protein (AHRD V1).	AT5G04080	Unknown protein	-
Solyc10g080570.1.1	0.907205	Solyc10g080570.1.1 E3 ubiquitin-protein ligase sina (AHRD V1 **-- B0WR23_CULQU); contains Interpro domain(s) IPR004162 Seven in absentia protein.	AT3G58040	Seven in absentia of arabidopsis 2	SINAT2	Encodes a RING finger domain containing protein that interacts with AtRAP2.2.
Solyc07g026620.2.1	0.9066	Solyc07g026620.2.1 Unknown Protein (AHRD V1).	NA	NA	NA
Solyc05g045700.1.1	0.906456	Solyc05g045700.1.1 Unknown Protein (AHRD V1).	NA	NA	NA
Solyc02g081580.2.1	0.906353	Solyc02g081580.2.1 NC domain-containing protein (AHRD V1 **-- D7KZK3_ARALY); contains Interpro domain(s) IPR007053 NC.	AT3G02700	NC domain-containing protein-related	-
Solyc12g005990.1.1	0.906172	Solyc12g005990.1.1 Dual specificity protein phosphatase 4 (AHRD V1 ***- B6U4B9_MAIZE); contains Interpro domain(s) IPR020422 Dual specificity phosphatase, subgroup, catalytic domain.	AT2G04550	Indole-3-butyric acid response 5	IBR5	Encodes a protein phosphatase that interacts with MPK12, but not with other MAP kinases. It can dephosphorylate a dually phosphorylated MPK12 in vitro and can inactivate MPK12 in vivo. ibr5 mutants have reduced sensitivity to auxin and abscisic acid. IBR5 promotes auxin responses, including auxin-inducible transcription, differently than the TIR1 auxin receptor and without destabilizing Aux/IAA r…
Solyc03g116580.2.1	0.906171	Solyc03g116580.2.1 Polygalacturonase (AHRD V1 **** Q9M7D3_SOLLC); contains Interpro domain(s) IPR012334 Pectin lyase fold.	AT4G35670	Pectin lyase-like protein	-
Solyc09g008460.2.1	0.906016	Solyc09g008460.2.1 Ras-related protein Rab-18 (AHRD V1 ***- B6TSE5_MAIZE); contains Interpro domain(s) IPR015598 Rab18.	AT5G03530	Rab GTPase Homolog C2A	RABC2A	Encodes a member of the Rab GTPase family of proteins. This protein interacts with the tail region of a myosin XI protein (AT5G43900) in a GTP-dependent manner. CFP:RabC2a appears to co-localize with peroxisomes.
Solyc06g065950.2.1	0.905719	Solyc06g065950.2.1 Vesicle-associated membrane protein 7C (AHRD V1 **-- D7MAR2_ARALY); contains Interpro domain(s) IPR001388 Synaptobrevin.	AT4G32150	Vesicle-associated membrane protein 711	VAMP711	AtVAMP711 is a member of Synaptobrevin-like AtVAMP7C, v-SNARE (soluble N-ethyl-maleimide sensitive factor attachment protein receptors) protein family. SNAREs have been divided into four subgroups: Qa-, Qb-, Qc- and R-SNAREs. R-SNAREs are classified into three groups, the Sec22-, YKT6- and VAMP7-like R-SNAREs. One R-SNARE and three Q-SNAREs (one of each subgroup) form the trans-SNARE complex, whi…
Solyc07g041230.2.1	0.905449	Solyc07g041230.2.1 Protein Brevis radix-like 4 (AHRD V1 ***- BRXL4_ARATH); contains Interpro domain(s) IPR013591 Disease resistance/zinc finger/chromosome condensation-like region.	AT5G20540	Brevis radix-like 4	BRXL1	Belongs to five-member BRX gene family. Arabidopsis BRX genes share high levels of similarity among each others, with several conserved domains. This protein-protein interaction domain is required and sufficient for BRX activity.
Solyc12g062160.1.1	0.905003	Solyc12g062160.1.1 Unknown Protein (AHRD V1); contains Interpro domain(s) IPR012442 Protein of unknown function DUF1645.	AT1G23710	Protein of unknown function (DUF1645)	-
Solyc01g094170.2.1	0.904823	Solyc01g094170.2.1 Digalactosyldiacylglycerol synthase 2, chloroplastic (AHRD V1 ***- DGDG2_LOTJA); contains Interpro domain(s) IPR001296 Glycosyl transferase, group 1.	AT4G00550	Digalactosyl diacylglycerol deficient 2	DGD2	encodes a UDP-galactose-dependent digalactosyldiacylglycerol (DGDG) synthase. Located in chloroplast outer membrane.
Solyc01g109890.2.1	0.904666	Solyc01g109890.2.1 Chaperone protein dnaJ 10 (AHRD V1 **** B6T7D7_MAIZE); contains Interpro domain(s) IPR003095 Heat shock protein DnaJ.	AT4G39150	DNAj Heat Shock N-terminal domain-containing protein	-
Solyc10g084740.1.1	0.904193	Solyc10g084740.1.1 rRNA-processing protein utp23 (AHRD V1 *-- UTP23_SCHPO); contains Interpro domain(s) IPR006984 Protein of unknown function DUF652.	AT2G34570	Maternal effect embryo arrest 21	MEE21
Solyc05g008960.2.1	0.903926	Solyc05g008960.2.1 Receptor-like protein kinase (AHRD V1 ***- D3G6F0_CAPAN); contains Interpro domain(s) IPR002290 Serine/threonine protein kinase.	AT1G25390	Protein kinase protein	-
Solyc03g063370.2.1	0.903698	Solyc03g063370.2.1 Pentatricopeptide repeat-containing protein At5g39350 (AHRD V1 ***- PP405_ARATH).	AT5G39350	Tetratricopeptide repeat (TPR)-like protein	-
Solyc03g082620.2.1	0.903667	Solyc03g082620.2.1 Oligopeptide transporter (Fragment) (AHRD V1 **** B0DAK3_LACBS); contains Interpro domain(s) IPR004813 Oligopeptide transporter OPT superfamily.	AT5G53550	Yellow Stripe like 3	YSL3
Solyc10g086120.1.1	0.903513	Solyc10g086120.1.1 UPF0497 membrane protein At2g28370 (AHRD V1 ***- U4977_ARATH); contains Interpro domain(s) IPR006702 Uncharacterised protein family UPF0497, trans-membrane plant.	AT2G28370	Uncharacterised protein (UPF0497)	-
Solyc01g065540.2.1	0.902834	Solyc01g065540.2.1 Response regulator 8 (AHRD V1 *-*- Q9AV93_MAIZE); contains Interpro domain(s) IPR017053 Response regulator, plant B-type.	AT3G16857	Response regulator 1	RR1	Encodes an Arabidopsis response regulator (ARR) protein that acts in concert with other type-B ARRs in the cytokinin signaling pathway.
Solyc01g102650.2.1	0.902794	Solyc01g102650.2.1 Unknown Protein (AHRD V1).	NA	NA	NA
Solyc10g078600.1.1	0.90255	Solyc10g078600.1.1 Myrosinase-binding protein (Fragment) (AHRD V1 *-- Q96342_BRANA); contains Interpro domain(s) IPR001229 Mannose-binding lectin.	AT1G19715	Mannose-binding lectin protein	-
Solyc06g067950.2.1	0.9024	Solyc06g067950.2.1 Acyl-protein thioesterase 2 (AHRD V1 **-- B6T1C9_MAIZE); contains Interpro domain(s) IPR003140 Phospholipase/carboxylesterase.	AT1G52700	Alpha/Beta-hydrolases protein	-
Solyc04g072090.1.1	0.902135	Solyc04g072090.1.1 Unknown Protein (AHRD V1).	AT1G60500	Dynamin related protein 4C	DRP4C
Solyc05g054850.1.1	0.901717	Solyc05g054850.1.1 Unknown Protein (AHRD V1).	AT2G39370	Membrane-associated kinase regulator 4	MAKR4	MAKRs (MEMBRANE-ASSOCIATED KINASE REGULATOR) have putative kinase interacting motifs and membrane localization signals. Known members include: AT5G26230 (MAKR1), AT1G64080 (MAKR2), AT2G37380 (MAKR3), AT2G39370 (MAKR4), AT5G52870 (MAKR5) and AT5G52900 (MAKR6).
Solyc05g052610.2.1	0.900613	Solyc05g052610.2.1 MYB transcription factor (AHRD V1 **-* Q9FIL9_ARATH); contains Interpro domain(s) IPR006447 MYB-like DNA-binding region, SHAQKYF class.	AT5G58900	Homeodomain-like transcriptional regulator	-
Solyc01g094640.2.1	0.900507	Solyc01g094640.2.1 ( related) (AHRD V1 ***- Q2HTJ8_MEDTR).	AT4G00440	Ton1 recruiting motif 15	TRM15
Solyc02g086900.2.1	0.900352	Solyc02g086900.2.1 Metal-dependent phosphohydrolase HD domain-containing protein (AHRD V1 **-- D7MJA0_ARALY); contains Interpro domain(s) IPR006674 Metal-dependent phosphohydrolase, HD region, subdomain.	AT5G40270	HD domain-containing metal-dependent phosphohydrolase	-
Solyc04g077250.2.1	0.900221	Solyc04g077250.2.1 Unknown Protein (AHRD V1).	NA	NA	NA
Solyc04g080210.1.1	0.900202	Solyc04g080210.1.1 Plant-specific domain TIGR01568 family protein (AHRD V1 *-- B6SHS0_MAIZE); contains Interpro domain(s) IPR006458 Protein of unknown function DUF623, plant.	AT2G18500	Ovate family protein 7	OFP7
Solyc02g088110.2.1	0.900196	Solyc02g088110.2.1 Polypyrimidine tract-binding protein-like (AHRD V1 **** Q2XTB3_SOLTU); contains Interpro domain(s) IPR012677 Nucleotide-binding, alpha-beta plait.	AT3G01150	Polypyrimidine tract-binding protein 1	PTB1	Encodes one of the two polypyrimidine tract-binding (PTB) protein homologs in the Arabidopsis genome. Double mutants have defects in pollen germination.
Solyc02g085680.1.1	0.900108	Solyc02g085680.1.1 Unknown Protein (AHRD V1).	NA	NA	NA
a The probobility of genes to be co-expressed with CSR-D in Cluster 11
	X-axis
1	7Col
2	10Col
3	15Col
4	25Col
5	33Col
6	TCol
7	4Per
8	7Per
9	10Per
10	15Per
11	25Per
12	33Per
13	TPer
14	4S
15	7SPl
16	10SPl
17	15SPl
18	25SPl
19	33SPl
20	TSPl

## Sheet: CSR-WT Coregulated Genes
S1B Dataset. CSR-WT coexpressed gene list with Arabidopsis annotations
Gene IDa	Probabilityb	Annotation (ITAG2.40)	AtHomolog ID	Annotation (TAIR10)	Acronym	Gene Description (TAIR10)
Solyc08g006600.2.1	0.999058	Solyc08g006600.2.1 Dynamin-2 (AHRD V1 ***- D0MQ53_PHYIN); contains Interpro domain(s) IPR000375 Dynamin central region	AT4G33650	Dynamin-related protein 3A	DRP3A	Encodes a protein with high sequence similarity to the dynamin superfamily. Among those members ADL2 was most closely related to Dnm1p of yeast and likely a member of the Vps1p subfamily. Widely expressed in various tissues with highest expression in flower tissues. Localizes to the chloroplast, mitochondrion and peroxisome. Involved in peroxisome and mitochondria fission in combination with DRP3…
Solyc08g014370.1.1	0.998656	Solyc08g014370.1.1 CHP-rich zinc finger protein-like (AHRD V1 *--- Q9FNE5_ARATH); contains Interpro domain(s) IPR011424 C1-like	AT2G44380	Cysteine/Histidine-rich C1 domain family protein	-
Solyc07g008150.2.1	0.997723	Solyc07g008150.2.1 Glucan endo-1,3-beta-glucosidase 7 (AHRD V1 ***- B6SUM3_MAIZE); contains Interpro domain(s) IPR000490 Glycoside hydrolase, family 17	AT2G26600	Glycosyl hydrolase protein	-
Solyc01g109700.2.1	0.9974	Solyc01g109700.2.1 Transcription factor (AHRD V1 *-** D6MKM4_9ASPA); contains Interpro domain(s) IPR011598 Helix-loop-helix DNA-binding	AT4G34530	Cryptochrome-interacting basic-helix-loop-helix 1	CIB1	CIB1 interacts with CRY2 (cryptochrome 2) in a blue light-specific manner in yeast and Arabidopsis cells, and it acts together with additional CIB1-related proteins to promote CRY2-dependent floral initiation. CIB1 positively regulates FT expression.
Solyc04g008430.1.1	0.997363	Solyc04g008430.1.1 Receptor like kinase, RLK	AT2G01950	BRI1-like 2	BRL2	Encodes a leucine rich repeat receptor kinase and associated with provascular/procambial cells. Similar to BRI, brassinosteroid receptor protein.
Solyc11g011920.1.1	0.99734	Solyc11g011920.1.1 Glutamate decarboxylase (AHRD V1 ***- Q8LKR4_TOBAC); contains Interpro domain(s) IPR010107 Glutamate decarboxylase	AT5G17330	Glutamate decarboxylase	GAD	Encodes one of two isoforms of glutamate decarboxylase.
Solyc06g071500.2.1	0.997279	Solyc06g071500.2.1 Boron transporter (AHRD V1 **-* A5JUZ5_9ROSI); contains Interpro domain(s) IPR003020 Bicarbonate transporter, eukaryotic	AT3G62270	HCO3- transporter	-
Solyc03g113850.1.1	0.997157	Solyc03g113850.1.1 Guanine nucleotide-binding protein subunit beta (AHRD V1 *--* GBB_DICDI); contains Interpro domain(s) IPR017986 WD40 repeat, region	AT5G50120	Transducin/Wd40 repeat-like protein	-
Solyc05g006210.2.1	0.997045	Solyc05g006210.2.1 Glucan endo-1,3-beta-glucosidase 6 (AHRD V1 ***- B6TW83_MAIZE); contains Interpro domain(s) IPR013781 Glycoside hydrolase, subgroup, catalytic core	AT3G24330	o-glycosyl hydrolases family 17 protein	-
Solyc02g031740.2.1	0.997039	Solyc02g031740.2.1 Phloem lectin (AHRD V1 ***- Q8L5A9_CUCSA)	AT1G31200	Phloem protein 2-A9	PP2-A9
Solyc05g052910.2.1	0.996922	Solyc05g052910.2.1 Actin-binding LIM protein 1 (AHRD V1 *--- ABLM1_MOUSE); contains Interpro domain(s) IPR001781 Zinc finger, LIM-type	AT2G39830	DAL-related protein 2	DAR2	Essential for early phloem development and function, and for root system development.
Solyc11g012950.1.1	0.996761	Solyc11g012950.1.1 RING finger protein 13 (AHRD V1 *-*- RNF13_CHICK); contains Interpro domain(s) IPR018957 Zinc finger, C3HC4 RING-type	AT1G60360	RING/U-box protein	-
Solyc03g031730.2.1	0.996739	Solyc03g031730.2.1 Beta-glucosidase 47 (AHRD V1 **** D7MEP5_ARALY); contains Interpro domain(s) IPR001360 Glycoside hydrolase, family 1	AT4G21760	Beta-glucosidase 47	BGLU47
Solyc01g065690.2.1	0.996726	Solyc01g065690.2.1 Heavy-metal associated domain protein (AHRD V1 *--- C3SA91_BRADI); contains Interpro domain(s) IPR006121 Heavy metal transport/detoxification protein	AT1G06330	Heavy metal transport/detoxification protein	-
Solyc03g116900.2.1	0.996548	Solyc03g116900.2.1 Manganese transporter MntH (AHRD V1 **-* D3KPZ0_LISMO); contains Interpro domain(s) IPR001046 Natural resistance-associated macrophage protein	AT1G15960	Nramp metal ion transporter 6	NRAMP6	Member of Nramp2 family
Solyc08g066860.2.1	0.996547	Solyc08g066860.2.1 Os02g0658033 protein (Fragment) (AHRD V1 *-*- C7IYY5_ORYSJ); contains Interpro domain(s) IPR008546 Protein of unknown function DUF828, plant	AT4G32785	Pleckstrin-like protein	-	Encodes a pleckstrin homology domain- and DUF828-containing protein. Mutants have defects in leaf vascular pattering, with vascular bundles that fail to meet distally in both the cotyledons and leaves. Necessary to the formation of the closed leaf vascular pattern characteristic of dicot leaves in response to auxin. Redundant with FKD2. FKD1 may influence PIN1 localization in an auxin dependent m…
Solyc05g006870.2.1	0.996337	Solyc05g006870.2.1 Thioredoxin H (AHRD V1 ***- Q4U0W0_NICAL); contains Interpro domain(s) IPR015467 Thioredoxin, core	AT5G39950	Thioredoxin 2	TXR2	Encodes a cytosolic thioredoxin that reduces disulfide bridges of target proteins by the reversible formation of a disulfide bridge between two neighboring Cys residues present in the active site. Thioredoxins have been found to regulate a variety of biological reactions in prokaryotic and eukaryotic cells.
Solyc08g074390.2.1	0.996183	Solyc08g074390.2.1 Glucan endo-1,3-beta-glucosidase 6 (AHRD V1 ***- B6TW83_MAIZE); contains Interpro domain(s) IPR013781 Glycoside hydrolase, subgroup, catalytic core	AT5G58090	o-glycosyl hydrolases family 17 protein	-
Solyc08g082910.1.1	0.996089	Solyc08g082910.1.1 Dof zinc finger protein 2 (AHRD V1 ***- A5HWF1_HORVD); contains Interpro domain(s) IPR003851 Zinc finger, Dof-type	AT4G24060	Dof-type zinc finger DNA-binding protein	-
Solyc04g078250.2.1	0.99608	Solyc04g078250.2.1 Manganese transport protein mntH (AHRD V1 **-* MNTH_LACBR); contains Interpro domain(s) IPR001046 Natural resistance-associated macrophage protein	AT1G47240	Nramp metal ion transporter 2	NRAMP2
Solyc03g096350.2.1	0.996047	Solyc03g096350.2.1 Myb family transcription factor (Fragment) (AHRD V1 **-* D7M1F0_ARALY); contains Interpro domain(s) IPR006447 Myb-like DNA-binding region, SHAQKYF class	AT3G11280	Putative transcription factors interacting with the gene product of VHA-B1	-	Putative transcription factors interacting with the gene product of VHA-B1 (vacuolar ATPase subunit B1; as shown through yeast two-hybrid assay).
Solyc03g005480.2.1	0.99599	Solyc03g005480.2.1 Nodulin-like protein (AHRD V1 ***- B6TRP3_MAIZE); contains Interpro domain(s) IPR000620 Protein of unknown function DUF6, transmembrane	AT4G08300	Nodulin MtN21-like transporter	-
Solyc03g059390.2.1	0.995888	Solyc03g059390.2.1 Senescence-associated protein 5 (AHRD V1 ***- O81655_HEMSP); contains Interpro domain(s) IPR000301 Tetraspanin, subgroup	AT2G19580	Tetraspanin 2	TET2
Solyc07g008200.2.1	0.995835	Solyc07g008200.2.1 Equilibrative nucleoside transporter (AHRD V1 **** B9HAJ2_POPTR); contains Interpro domain(s) IPR002259 Delayed-early response protein/equilibrative nucleoside transporter	AT1G02630	Equilibrative nucleotide transporter 1	-
Solyc11g069930.1.1	0.995795	Solyc11g069930.1.1 Disease resistance protein R3a-like protein (AHRD V1 ***- B3F572_SOLDE)	AT3G14470	LRR and NB-ARC domains-containing disease resistance protein	-
Solyc08g067160.2.1	0.995691	Solyc08g067160.2.1 Acyl-protein thioesterase 2 (AHRD V1 **-- B6T1C9_MAIZE); contains Interpro domain(s) IPR003140 Phospholipase/carboxylesterase	AT5G20060	Alpha/Beta-hydrolases protein. Contains Interpro domain: Phospholipase/Carboxylesterase (IPR003140)	-
Solyc04g049080.2.1	0.995534	Solyc04g049080.2.1 Senescence-associated protein-like (AHRD V1 ***- Q9LH57_ARATH); contains Interpro domain(s) IPR018499 Tetraspanin	AT3G12090	Tetraspanin 6	TET6
Solyc12g017370.1.1	0.995528	Solyc12g017370.1.1 Myb family transcription factor-like (AHRD V1 **-- Q6H510_ORYSJ); contains Interpro domain(s) IPR006447 Myb-like DNA-binding region, SHAQKYF class	AT1G79430	Altered phloem development (WOODY)	APL (WDY)	Encodes gene product that is required for several aspects of phloem development in the root: (1) the specific divisions organizing the phloem pole, (2) sieve element differentiation and (3) the expression of a companion-specific gene. Mutant has a defect in the organization of phloem poles in the root. apl seedlings have a short, determinate root with only occasional lateral branches.
Solyc01g105320.2.1	0.995383	Solyc01g105320.2.1 Metacaspase (AHRD V1 ***- A8NU42_COPC7); contains Interpro domain(s) IPR011600 Peptidase C14, caspase catalytic	AT1G02170	Metacaspase 1	MC1	Encodes a type I metacaspase. Two Arabidopsis metacaspases, AT1G02170 (MC1) and AT4G25110 (MC2) antagonistically control programmed cell death in Arabidopsis. MC1 is a positive regulator of cell death and requires conserved caspase-like putative catalytic residues for its function. MC2 negatively regulates cell death. This function is independent of the putative catalytic residues. A third type I…
Solyc02g069030.2.1	0.995374	Solyc02g069030.2.1 Phloem protein 2 (AHRD V1 **-- D0R6I5_MALDO)	AT4G19840	Phloem protein 2-A	PP2-A1	Encodes a phloem lectin, similar to phloem lectin in cucumber and celery. Gene is expressed in the phloem, predominantly in the companion cells.
Solyc10g081770.1.1	0.995332	Solyc10g081770.1.1 cDNA clone J023119C16 full insert sequence (AHRD V1 *-*- B7F733_ORYSJ)	AT5G06440	Polyketide cyclase/dehydrase and lipid transport protein	-
Solyc09g061410.1.1	0.995177	Solyc09g061410.1.1 Unknown Protein (AHRD V1)	NA	NA	NA
Solyc06g007790.1.1	0.995081	Solyc06g007790.1.1 Genomic DNA chromosome 3 P1 clone MJL12 (AHRD V1 *-*- Q9LSG4_ARATH)	AT3G25130	Unknown protein	-
Solyc12g044920.1.1	0.995073	Solyc12g044920.1.1 Phospholipid-transporting ATPase 1 (AHRD V1 ***- C5FPS3_NANOT); contains Interpro domain(s) IPR006539 ATPase, P-type, phospholipid-translocating, flippase	AT1G17500	ATPase E1-E2 type family protein / Haloacid dehalogenase-like hydrolase family protein	-
Solyc06g061200.1.1	0.99465	Solyc06g061200.1.1 Glycine-rich protein TomR2 (AHRD V1 *-*- Q7XJI7_SOLLC)	NA	NA	NA
Solyc06g073940.2.1	0.99465	Solyc06g073940.2.1 CSR-like1	AT5G22090	Protein of unknown function (DUF3049)	-
Solyc03g112220.1.1	0.9946	Solyc03g112220.1.1 Unknown Protein (AHRD V1)	NA	NA	NA
Solyc03g098490.1.1	0.99457	Solyc03g098490.1.1 Unknown Protein (AHRD V1); contains Interpro domain(s) IPR008480 Protein of unknown function DUF761, plant	NA	NA	NA
Solyc08g067370.1.1	0.99451	Solyc08g067370.1.1 Unknown Protein (AHRD V1)	AT2G46630	Unknown protein	-
Solyc01g107810.2.1	0.994443	Solyc01g107810.2.1 UDP-glucosyltransferase family 1 protein (AHRD V1 **** C6KI43_CITSI); contains Interpro domain(s) IPR002213 UDP-glucuronosyl/UDP-glucosyltransferase	AT4G34131	UDP-glucosyl transferase 73B3	UGT73B3
Solyc01g007260.2.1	0.994421	Solyc01g007260.2.1 Os04g0416500 protein (Fragment) (AHRD V1 ***- Q0JDA8_ORYSJ); contains Interpro domain(s) IPR004176 Clp, N-terminal	AT3G52490	Double Clp-N motif-containing P-loop nucleoside triphosphate hydrolases superfamily protein	-
Solyc02g084280.2.1	0.994394	Solyc02g084280.2.1 Unknown Protein (AHRD V1)	NA	NA	NA
Solyc12g096940.1.1	0.994332	Solyc12g096940.1.1 CCT motif family protein (AHRD V1 *-*- B6TX69_MAIZE); contains Interpro domain(s) IPR010402 CCT domain	AT1G04500	CONSTANS, CO-like, and TOC1 (CCT) motif protein	-
Solyc02g089270.1.1	0.994271	Solyc02g089270.1.1 Unknown Protein (AHRD V1)	NA	NA	NA
Solyc02g085290.2.1	0.994102	Solyc02g085290.2.1 Maf-like protein expressed (AHRD V1 ***- Q2R2T0_ORYSJ); contains Interpro domain(s) IPR003697 Maf-like protein	AT5G66550	Maf-like protein	-
Solyc05g046130.2.1	0.99406	Solyc05g046130.2.1 Unknown Protein (AHRD V1); contains Interpro domain(s) IPR009606 Protein of unknown function DUF1218	AT2G32280	Unknown protein (DUF1218);	-
Solyc02g069020.2.1	0.994004	Solyc02g069020.2.1 Phloem protein 2 (AHRD V1 **-- D0R6I5_MALDO)	AT4G19840	Phloem protein 2-A1	PP2-A1	Encodes a phloem lectin, similar to phloem lectin in cucumber and celery. Gene is expressed in the phloem, predominantly in the companion cells.
Solyc12g057000.1.1	0.993959	Solyc12g057000.1.1 Unknown Protein (AHRD V1)	AT1G35830	VQ motif-containing protein	-
Solyc06g074180.1.1	0.993944	Solyc06g074180.1.1 Cytochrome P450	AT1G64940	Cytochrome P450, family 87, subfamily A, polypeptide 6	CYP89A6
Solyc07g006760.2.1	0.993907	Solyc07g006760.2.1 Serine/threonine protein kinase (AHRD V1 *-** C4PKQ3_PRUPE); contains Interpro domain(s) IPR001245 Tyrosine protein kinase	AT5G57610	Protein kinase protein with Octicosapeptide/Phox/Bem1P domain	-
Solyc03g121300.2.1	0.993738	Solyc03g121300.2.1 Myrosinase-binding protein 2 (AHRD V1 **-- D7KIN1_ARALY); contains Interpro domain(s) IPR001229 Mannose-binding lectin	AT1G73040	Mannose-binding lectin	-
Solyc05g056040.2.1	0.993567	Solyc05g056040.2.1 Auxin response factor 14 (AHRD V1 *-*- D9HNU1_MAIZE); contains Interpro domain(s) IPR003340 Transcriptional factor B3	AT2G46530	Auxin response factor 11	ARF11
Solyc03g114290.2.1	0.993497	Solyc03g114290.2.1 UPF0497 membrane protein At2g36330 (AHRD V1 *-*- U497A_ARATH); contains Interpro domain(s) IPR006702 Uncharacterised protein family UPF0497, trans-membrane plant	AT2G36330	Uncharacterised protein (UPF0497)	-
Solyc03g006260.2.1	0.99347	Solyc03g006260.2.1 Sodium/calcium exchanger family protein (AHRD V1 *-*- D7KKF3_ARALY); contains Interpro domain(s) IPR011992 EF-Hand type	AT1G53210	Sodium/calcium exchanger family protein / Calcium-binding EF hand family protein	-
Solyc04g064630.2.1	0.9934	Solyc04g064630.2.1 RAG1-activating protein 1 homolog (AHRD V1 **-- R1AP1_DROME); contains Interpro domain(s) IPR018179 RAG1-activating protein 1 homologue	AT1G21460	Nodulin MtN3 family protein	SWEET1
Solyc08g075640.2.1	0.993301	Solyc08g075640.2.1 CC-NBS-LRR, resistance protein	AT3G14470	LRR and NB-ARC domains-containing disease resistance protein	-
Solyc02g082650.2.1	0.993234	Solyc02g082650.2.1 Unknown Protein (AHRD V1)	NA	NA	NA
Solyc07g052600.2.1	0.99314	Solyc07g052600.2.1 Genomic DNA chromosome 3 P1 clone MSD21 (AHRD V1 **-- Q9LSX7_ARATH)	AT3G21865	Peroxin 22	PEX22	Interacts with PEX4 in a yeast two-hybrid. The PEX4 and PEX22 pair may be important during the remodeling of peroxisome matrix contents as glyoxysomes transition to leaf peroxisomes.
Solyc08g044510.2.1	0.993107	Solyc08g044510.2.1 Beta-glucosidase D2 (AHRD V1 ***- B2ZUU1_LOTJA); contains Interpro domain(s) IPR001360 Glycoside hydrolase, family 1	AT2G44480	Beta glucosidase 17	BGLU17
Solyc01g080100.2.1	0.993093	Solyc01g080100.2.1 Unknown Protein (AHRD V1)	AT3G06145	Unknown protein	-
Solyc07g007170.2.1	0.992885	Solyc07g007170.2.1 Zinc finger family protein (AHRD V1 ***- D7L4D8_ARALY)	AT2G15580	RING/U-Box protein	-
Solyc10g006640.2.1	0.992875	Solyc10g006640.2.1 BHLH transcription factor-like protein (AHRD V1 *-*- Q5ZAK6_ORYSJ); contains Interpro domain(s) IPR011598 Helix-loop-helix DNA-binding	AT3G20640	Basic helix-loop-helix (bHLH) DNA-Binding protein	-
Solyc12g056930.1.1	0.992729	Solyc12g056930.1.1 Sulfate transporter 2 (AHRD V1 ***- Q9AT47_SOLLC); contains Interpro domain(s) IPR001902 Sulphate anion transporter	AT1G22150	Sulfate transporter 1;3	SULTR1;3
Solyc04g009660.2.1	0.992617	Solyc04g009660.2.1 CC-NBS-LRR, resistance protein	AT3G46530	Recognition of Peronospora parasitica 13	RPP13	Confers resistance to the biotrophic oomycete, Peronospora parasitica. Encodes an NBS-LRR type R protein with a putative amino-terminal leucine zipper. Fungal protein ATR13 induces RPP13 gene expression and disease resistance.
Solyc01g104430.1.1	0.992531	Solyc01g104430.1.1 Unknown Protein (AHRD V1)	AT1G59660	Nucleoporin autopeptidase	-
Solyc05g051270.2.1	0.992419	Solyc05g051270.2.1 Cysteine-rich repeat secretory protein 60 (AHRD V1 ***- CRR60_ARATH); contains Interpro domain(s) IPR002902 Protein of unknown function DUF26	AT5G37660	Plasmodesmata-located protein 7	PDLP7	Encodes a plasmodesmal protein that may be involved in the intercellular movement of molecules through the plasmodesmata. The protein has two DUF26 domains and a single transmembrane domain.
Solyc04g072460.2.1	0.992381	Solyc04g072460.2.1 BZIP transcription factor (AHRD V1 **** A7Y1S1_BRAJU); contains Interpro domain(s) IPR011616 bZIP transcription factor, bZIP-1	AT5G65210	TGACGTCA cis-element-binding protein (TGA) factor of the basic leucine zipper domain (bZIP) family	TGA1	Encodes TGA1, a redox-controlled regulator of systemic acquired resistance. TGA1 targets the activation sequence-1 (as-1) element of the promoter region of defense proteins. TGA1 are S-nitrosylated.
Solyc06g053380.2.1	0.992314	Solyc06g053380.2.1 Chitinase (AHRD V1 ***- D0QU15_LACSA); contains Interpro domain(s) IPR016283 Glycoside hydrolase, family 19	AT3G54420	Homolog of carrot EP3-3 chitinase	EP3	Encodes an EP3 chitinase that is expressed during somatic embryogenesis in 'nursing' cells surrounding the embryos but not in embryos themselves. The gene is also expressed in mature pollen and growing pollen tubes until they enter the receptive synergid, but not in endosperm and integuments as in carrot. Post-embryonically, expression is found in hydathodes, stipules, root epidermis and emerging…
Solyc09g072680.1.1	0.992229	Solyc09g072680.1.1 F-box family protein (AHRD V1 ***- B9IAP0_POPTR); contains Interpro domain(s) IPR017451 F-box associated type 1	AT1G12870	F-box family protein	-
Solyc11g069580.1.1	0.992178	Solyc11g069580.1.1 Cyclic nucleotide gated channel (AHRD V1 ***- A9CRE4_MALDO); contains Interpro domain(s) IPR000595 Cyclic nucleotide-binding	AT2G28260	Cyclic Nucleotnde-gated channel 15	CNGC15
Solyc07g052620.1.1	0.992029	Solyc07g052620.1.1 Zinc finger protein CONSTANS-LIKE 4 (AHRD V1 *-*- COL4_ARATH); contains Interpro domain(s) IPR000315 Zinc finger, B-box	AT4G15248	B-Box type zinc finger protein	-
Solyc08g075880.2.1	0.991998	Solyc08g075880.2.1 Metal ion binding protein (AHRD V1 **-- D7LYP1_ARALY); contains Interpro domain(s) IPR006121 Heavy metal transport/detoxification protein	AT2G18196	Heavy metal transport/detoxification	-
Solyc07g056260.2.1	0.991987	Solyc07g056260.2.1 Glucan synthase like 3 (AHRD V1 ***- D8R8I5_SELML); contains Interpro domain(s) IPR003440 Glycosyl transferase, family 48	AT1G06490	Callose Synthase 7	CALS7	Encodes Callose Synthase 7 (CalS7), a phloem-specific callose synthase responsible for callose deposition in developing sieve elements during phloem formation and in mature phloem induced by wounding.
Solyc03g120290.2.1	0.991774	Solyc03g120290.2.1 Unknown Protein (AHRD V1)	AT1G12663	Predicted to encode a PR (pathogenesis-related) protein	-	Belongs to the plant thionin (PR-13) family with the following members: At1g66100, At5g36910, At1g72260, At2g15010, At1g12663, At1g12660.
Solyc05g050840.2.1	0.991727	Solyc05g050840.2.1 Unknown Protein (AHRD V1)	NA	NA	NA
Solyc07g065700.2.1	0.99164	Solyc07g065700.2.1 SEC14-like protein 1 (AHRD V1 **-- B6TAH4_MAIZE); contains Interpro domain(s) IPR001251 Cellular retinaldehyde-binding/triple function, C-terminal	AT1G55840	SEC14p-like phosphatidylinositol transfer protein	-
Solyc12g008660.1.1	0.991634	Solyc12g008660.1.1 Zinc finger CCCH domain-containing protein 20 (AHRD V1 ***- C3H20_ARATH); contains Interpro domain(s) IPR000571 Zinc finger, CCCH-type	AT2G19810	Oxidation-related zinc finger 1	OZF1	Encodes Oxidation-related Zinc Finger 1 (OZF1), a plasma membrane protein involved in oxidative stress.
Solyc04g077010.2.1	0.991606	Solyc04g077010.2.1 Receptor like kinase, RLK	AT5G49660	Xylem intermixed with phloem 1	XIP1	The gene encodes receptor-like kinase (RLK). Involved in the maintenance organization of cell files or cell morphology in conductive elements.
Solyc09g056430.2.1	0.99138	Solyc09g056430.2.1 Kinase family protein (AHRD V1 ***- D7MVG5_ARALY); contains Interpro domain(s) IPR002290 Serine/threonine protein kinase	AT4G13000	cAMP-dependent, cGMP-dependent and protein kinase C	-
Solyc02g091140.2.1	0.991189	Solyc02g091140.2.1 S-adenosyl-L-methionine carboxyl methyltransferase family protein (AHRD V1 **** D7KVS6_ARALY); contains Interpro domain(s) IPR005299 SAM dependent carboxyl methyltransferase	AT1G15125	S-Adenosyl-L-Methionine-dependent methyltransferases protein	-
Solyc05g008380.2.1	0.991172	Solyc05g008380.2.1 Unknown Protein (AHRD V1)	AT1G71110	Unknown protein	-
Solyc12g036500.1.1	0.991093	Solyc12g036500.1.1 cDNA clone J023065D24 full insert sequence (AHRD V1 *-*- B7EKP5_ORYSJ); contains Interpro domain(s) IPR012870 Protein of unknown function DUF1666	AT1G73850	Protein of unknown function (DUF1666)	-
Solyc02g071350.2.1	0.991039	Solyc02g071350.2.1 Lipid A export ATP-binding/permease protein msbA (AHRD V1 *--* MSBA_CHRVO); contains Interpro domain(s) IPR003439 ABC transporter-like	AT4G18050	ATP-Binding Cassette B9 (ABC transporter)	ABCB9
Solyc11g069620.1.1	0.991001	Solyc11g069620.1.1 CC-NBS-LRR, resistance protein	AT3G14470	LRR and NB-ARC domains-containing disease resistance protein	-
Solyc02g087410.2.1	0.990986	Solyc02g087410.2.1 Lipid A export ATP-binding/permease protein msbA (AHRD V1 *--- MSBA_CHRVO); contains Interpro domain(s) IPR003439 ABC transporter-like	AT3G28345	ATP-Binding Cassette B15	ABCB15	Encodes an ATP-binding cassette (ABC) transporter. Expressed in the vascular tissue of primary stem.
Solyc12g013600.1.1	0.990959	Solyc12g013600.1.1 TPR and ankyrin repeat-containing protein 1 (AHRD V1 *-*- TRNK1_HUMAN)	NA	NA	NA
Solyc11g066280.1.1	0.990912	Solyc11g066280.1.1 U3 small nucleolar ribonucleoprotein protein imp4 (AHRD V1 **-- Q17BF6_AEDAE); contains Interpro domain(s) IPR007109 Brix domain	AT4G01560	Maternal effect embryo arrest 49	MEE49
Solyc10g080340.1.1	0.990908	Solyc10g080340.1.1 Mate efflux family protein (AHRD V1 **-- D7KIF9_ARALY); contains Interpro domain(s) IPR002528 Multi antimicrobial extrusion protein MatE	AT1G33110	MATE efflux family protein	-
Solyc06g069640.2.1	0.990898	Solyc06g069640.2.1 MazG nucleotide pyrophosphohydrolase (AHRD V1 ***- D9SGR6_9PROT); contains Interpro domain(s) IPR011394 NTP Pyrophosphohydrolase MazG-related, RS21-C6	AT3G25400	NTP pyrophosphohydrolase MazG	-
Solyc03g097320.2.1	0.990776	Solyc03g097320.2.1 RNA polymerase sigma-70 factor (AHRD V1 ***- B0C890_ACAM1); contains Interpro domain(s) IPR013325 RNA polymerase sigma factor, region 2	AT1G64860	Sigma factor A	SIGA	Subunit of chloroplast RNA polymerase, confers the ability to recognize promoter sequences on the core enzyme
Solyc09g010680.2.1	0.990741	Solyc09g010680.2.1 Dof zinc finger protein (AHRD V1 *-*- Q9M4G1_SOLTU); contains Interpro domain(s) IPR003851 Zinc finger, Dof-type	AT5G02460	Dof-type zinc finger DNA-binding protein	-
Solyc08g061640.1.1	0.990722	Solyc08g061640.1.1 Unknown Protein (AHRD V1)	AT5G21910	Unknown protein	-
Solyc03g079880.2.1	0.990628	Solyc03g079880.2.1 Protease inhibitor/seed storage/lipid transfer protein family protein (AHRD V1 **** D7LUP2_ARALY); contains Interpro domain(s) IPR003612 Plant lipid transfer protein/seed storage/trypsin-alpha amylase inhibitor	AT3G53980	Bifunctional inhibitor/Lipid-transfer protein/Seed storage 2S albumin protein	-
Solyc01g096460.2.1	0.990501	Solyc01g096460.2.1 U-box domain-containing protein 4 (AHRD V1 **-- PUB4_ARATH); contains Interpro domain(s) IPR011989 Armadillo-like helical	AT1G08315	Armadillo (ARM) repeat protein	-
Solyc09g090180.1.1	0.990427	Solyc09g090180.1.1 Light-dependent short hypocotyls 1 (AHRD V1 ***- D7M6V0_ARALY); contains Interpro domain(s) IPR006936 Protein of unknown function DUF640	AT2G31160	Light sensitive hypocotyls 3	LSH3
Solyc06g051260.2.1	0.990239	Solyc06g051260.2.1 Transcription factor bHLH51 (AHRD V1 **-* BH051_ARATH); contains Interpro domain(s) IPR001092 Basic helix-loop-helix dimerisation region bHLH	AT2G40200	Basic helix-loop-helix (bHLH) DNA-Binding protein	-
Solyc01g009200.2.1	0.990216	Solyc01g009200.2.1 Restricted tev movement 2 (AHRD V1 *--- D5K219_ARATH); contains Interpro domain(s) IPR008978 HSP20-like chaperone	AT2G27140	HSP20-like chaperone	-
Solyc06g066830.2.1	0.990205	Solyc06g066830.2.1 2-oxoglutarate-dependent dioxygenase (AHRD V1 ***- B9GL08_POPTR); contains Interpro domain(s) IPR005123 Oxoglutarate and iron-dependent oxygenase	AT1G52820	2-oxoglutarate (2OG) and Fe(II)-dependent oxygenase	-
Solyc01g028830.2.1	0.990205	Solyc01g028830.2.1 ATP binding / serine-threonine kinase (AHRD V1 **** C5DB71_VITVI); contains Interpro domain(s) IPR002290 Serine/threonine protein kinase	AT5G56460	Protein kinase protein	-
Solyc09g090650.2.1	0.990071	Solyc09g090650.2.1 Zinc finger protein CONSTANS-LIKE 5 (AHRD V1 *--- COL5_ARATH); contains Interpro domain(s) IPR010402 CCT domain	AT1G04500	CONSTANS, CO-like, and TOC1 (CCT) motif protein	-
Solyc07g009410.2.1	0.989777	Solyc07g009410.2.1 Kelch-like protein 7 (AHRD V1 *--- KLHL7_CHICK); contains Interpro domain(s) IPR015915 Kelch-type beta propeller	AT3G27150	Target gene of MIR2111-5p.	-
Solyc10g050160.1.1	0.989655	Solyc10g050160.1.1 Caffeoyl-CoA 3-O-methyltransferase (AHRD V1 **** A6XBP7_BRARP); contains Interpro domain(s) IPR002935 O-methyltransferase, family 3	AT4G34050	Caffeoyl coenzyme A O-methyltransferase 1	CCoAOMT1
Solyc06g074540.2.1	0.98955	Solyc06g074540.2.1 Phytosulfokines 5 (AHRD V1 *-*- PSK5_ORYSJ); contains Interpro domain(s) IPR009438 Phytosulfokine	AT3G44735	Phytosulfokine 3 precursor	PSK3	Phytosulfokine 3 precursor, coding for a unique plant peptide growth factor.
Solyc08g007670.1.1	0.989513	Solyc08g007670.1.1 Subtilisin-like protease (AHRD V1 **-- Q9LWA3_SOLLC); contains Interpro domain(s) IPR015500 Peptidase S8, subtilisin-related	AT5G67360	Subtilisin-like serine protease	ARA12	Encodes a subtilisin-like serine protease essential for mucilage release from seed coats.
Solyc02g070610.2.1	0.989393	Solyc02g070610.2.1 Lipase (Class 3)-like protein (AHRD V1 ***- Q943F9_ORYSJ)	AT5G50890	alpha/beta-hydrolases protein	-
Solyc08g066490.2.1	0.989333	Solyc08g066490.2.1 Receptor like kinase, RLK	AT2G25790	Leucine-rich receptor-like protein kinase	-
Solyc06g050710.2.1	0.989326	Solyc06g050710.2.1 Metal ion binding protein (AHRD V1 ***- D7LYD7_ARALY); contains Interpro domain(s) IPR006121 Heavy metal transport/detoxification protein	AT5G05365	Heavy metal transport/detoxification protein	-
Solyc01g108300.2.1	0.989297	Solyc01g108300.2.1 Myb family transcription factor (AHRD V1 **-- D7LQI3_ARALY); contains Interpro domain(s) IPR006447 Myb-like DNA-binding region, SHAQKYF class	AT2G03500	MYB-like transcription factor protein	-
Solyc08g007420.2.1	0.989147	Solyc08g007420.2.1 L-lactate dehydrogenase (AHRD V1 **** Q96570_SOLLC); contains Interpro domain(s) IPR011304 L-lactate dehydrogenase	AT4G17260	Lactate/Malate dehydrogenase protein	-
Solyc08g066650.2.1	0.98906	Solyc08g066650.2.1 Carotenoid cleavage dioxygenase 8	AT4G32810	Carotenoid cleavage dioxygenase 8	CCD8	Encodes a protein with similarity to carotenoid cleaving deoxygenases, the enzymes that cleave beta-carotene. Involved in the production of a graft transmissable signal to suppress axillary branching. Protein is localized to chloroplast stroma and expressed primarily in root tip. Mutants in the gene exhibit increased shoot branching, and light-dependent defects in hook opening and hypocotyl/root …
Solyc07g061920.2.1	0.989001	Solyc07g061920.2.1 Glucan synthase like 3 (AHRD V1 ***- D8R8I5_SELML); contains Interpro domain(s) IPR003440 Glycosyl transferase, family 48	AT3G14570	Glucan synthase-like 4	GSL04	Encodes a protein similar to callose synthase
Solyc07g052670.2.1	0.988867	Solyc07g052670.2.1 Transcription factor (Fragment) (AHRD V1 **** D6MKL1_9ASPA); contains Interpro domain(s) IPR011598 Helix-loop-helix DNA-binding	AT5G54680	IAA-Leucine Resistant 3	ILR3
Solyc01g066850.2.1	0.988699	Solyc01g066850.2.1 Nodulin MtN21 family protein (AHRD V1 ***- D7LP41_ARALY); contains Interpro domain(s) IPR000620 Protein of unknown function DUF6, transmembrane	AT3G30340	Nodulin MtN21-like transporter	-
Solyc12g007230.1.1	0.988584	Solyc12g007230.1.1 Auxin responsive protein (AHRD V1 *-*- D9IQE6_CATRO); contains Interpro domain(s) IPR003311 AUX/IAA protein	AT4G29080	Phytochrome-sssociated protein 2	PAP2
Solyc10g018480.1.1	0.988394	Solyc10g018480.1.1 Protease inhibitor/seed storage/lipid transfer protein family protein (AHRD V1 ***- D7LUP2_ARALY)	AT5G05960	Bifunctional inhibitor/lipid-transfer protein/seed storage 2S albumin	-
Solyc09g010360.2.1	0.988279	Solyc09g010360.2.1 Nodulin-like protein (AHRD V1 ***- Q9ZUS1_ARATH); contains Interpro domain(s) IPR000620 Protein of unknown function DUF6, transmembrane	AT2G37460	Nodulin MtN3 family protein	-
Solyc01g098010.2.1	0.988186	Solyc01g098010.2.1 Acetyltransferase GNAT family protein expressed (AHRD V1 ***- Q852L7_ORYSJ); contains Interpro domain(s) IPR000182 GCN5-related N-acetyltransferase	AT3G22560	Acyl-CoA N-acyltransferase	NAT
Solyc04g010250.2.1	0.988136	Solyc04g010250.2.1 Lipase-like protein (AHRD V1 **-- Q9M3D1_ARATH); contains Interpro domain(s) IPR000073 Alpha/beta hydrolase fold-1	AT2G39420	Alpha/Beta-hydrolase protein	-
Solyc08g076890.2.1	0.98813	Solyc08g076890.2.1 Unknown Protein (AHRD V1)	NA	NA	NA
Solyc07g055330.2.1	0.9881	Solyc07g055330.2.1 RING finger protein 24 (AHRD V1 *-*- RNF24_MOUSE); contains Interpro domain(s) IPR018957 Zinc finger, C3HC4 RING-type	AT3G58720	RING/U-Box protein	-
Solyc04g076280.2.1	0.98806	Solyc04g076280.2.1 MPF2-like (Fragment) (AHRD V1 ***- A8QYX1_9SOLA); contains Interpro domain(s) IPR002487 Transcription factor, K-box	AT2G22540	Short vegetative phase (Agamous-like 22)	SVP (AGL22)	Encodes a nuclear protein that acts as a floral repressor and that functions within the thermosensory pathway. SVP represses FT expression via direct binding to the vCArG III motif in the FT promoter.
Solyc08g005010.2.1	0.988039	Solyc08g005010.2.1 Unknown Protein (AHRD V1)	AT2G35260	Unknown protein	-
Solyc11g069570.1.1	0.987903	Solyc11g069570.1.1 Cytokinin riboside 5'-monophosphate phosphoribohydrolase LOG (AHRD V1 **-- LOG_ORYSJ); contains Interpro domain(s) IPR005269 Conserved hypothetical protein CHP00730	AT2G37210	Lonely Guy 3	LOG3	Encodes a protein of unknown function. It has been crystallized and shown to be structurally almost identical to the protein encoded by At5g11950.
Solyc11g011890.1.1	0.98769	Solyc11g011890.1.1 Zinc finger protein 7 (AHRD V1 ***- B6U8J3_MAIZE); contains Interpro domain(s) IPR007087 Zinc finger, C2H2-type	AT1G66140	Zinc finger protein 4	ZFP4
Solyc01g098930.2.1	0.987637	Solyc01g098930.2.1 Cyclin (AHRD V1 **** D8UD80_VOLCA); contains Interpro domain(s) IPR012389 Negative regulatory factor PREG	AT3G05327	Cyclin p4;1	-
Solyc01g079950.2.1	0.987499	Solyc01g079950.2.1 Xylanase inhibitor (Fragment) (AHRD V1 **-- Q53IQ3_WHEAT); contains Interpro domain(s) IPR001461 Peptidase A1	AT1G03220	Eukaryotic aspartyl protease	-
Solyc02g088380.2.1	0.98747	Solyc02g088380.2.1 Blue copper protein (AHRD V1 ***- B6TEY9_MAIZE); contains Interpro domain(s) IPR008972 Cupredoxin	AT2G27035	Early nodulin-like protein 20	ENODL20	Has been classified as a stellacyanin. Has also been classified as an early nodulin-like protein (ENODL), because it does not have a His residue involved in Cu binding. ENODLs are proteins having one plastocyanin-like (PCNL) domain lacking the amino acid residues necessary for Cu binding.
Solyc02g065600.2.1	0.987318	Solyc02g065600.2.1 Leaf senescence protein-like (AHRD V1 ***- Q8RV74_ORYSJ); contains Interpro domain(s) IPR004253 Protein of unknown function DUF231, plant	AT5G15900	Trichome birefringence-like 19	TBL19	TBL gene family has 46 members, two of which (TBR/AT5G06700 and TBL3/AT5G01360) have been shown to be involved in the synthesis and deposition of secondary wall cellulose, presumably by influencing the esterification state of pectic polymers. A nomenclature for this gene family has been proposed (Volker Bischoff & Wolf Scheible, 2010, personal communication).
Solyc06g066580.2.1	0.987262	Solyc06g066580.2.1 BHLH transcription factor-like protein (AHRD V1 *-** Q5ZAK6_ORYSJ); contains Interpro domain(s) IPR011598 Helix-loop-helix DNA-binding	AT4G29100	Basic helix-loop-helix (bHLH) DNA-binding protein	-
Solyc06g066180.2.1	0.987234	Solyc06g066180.2.1 Myb family transcription factor (AHRD V1 *--- D7L484_ARALY); contains Interpro domain(s) IPR006447 Myb-like DNA-binding region, SHAQKYF class	AT4G13640	Unfertilized embryo sac 16	UNE16
Solyc03g025860.2.1	0.98718	Solyc03g025860.2.1 Vesicle-trafficking protein SEC22b (AHRD V1 **-- C1BXX2_ESOLU); contains Interpro domain(s) IPR010908 Longin	AT5G52270	SNARE-like protein	-
Solyc01g108040.1.1	0.987176	Solyc01g108040.1.1 Dynamin-related protein 3B (AHRD V1 ***- DRP3B_ARATH); contains Interpro domain(s) IPR000375 Dynamin central region	AT2G14120	Dynamin related protein 3B	DRP3B	Encodes a dynamin related protein. DRPs are self-assembling GTPasse involved in fission and fusion of membranes. DRP3B functions in mitochondrion and peroxisome fission in combination with DRP3A.
Solyc01g100920.2.1	0.986985	Solyc01g100920.2.1 Nodulin-like protein (AHRD V1 ***- Q84TV1_GOSHI); contains Interpro domain(s) IPR000620 Protein of unknown function DUF6, transmembrane	AT1G09380	Nodulin MtN21-like transporter	-
Solyc02g086930.2.1	0.98696	Solyc02g086930.2.1 Homeobox-leucine zipper-like protein (AHRD V1 *-*- Q3HRT1_PICGL); contains Interpro domain(s) IPR001356 Homeobox IPR017970 Homeobox, conserved site	AT3G01470	Homeobox 1	HB-1	Encodes a homeodomain leucine zipper class I (HD-Zip I) transcriptional activator involved in leaf development.
Solyc06g005890.2.1	0.986902	Solyc06g005890.2.1 Unknown Protein (AHRD V1); contains Interpro domain(s) IPR007750 Protein of unknown function DUF674	AT5G01140	Protein of unknown function (DUF674)	-
Solyc10g083760.1.1	0.986823	Solyc10g083760.1.1 Threonine dehydratase biosynthetic (AHRD V1 ***- D9SD66_9PROT); contains Interpro domain(s) IPR000634 Serine/threonine dehydratase, pyridoxal-phosphate-binding site IPR005787 Threonine dehydratase I	AT3G10050	L-O-methylthreonine resistant 1	OMR1	First enzyme in the biosynthetic pathway of isoleucine
Solyc11g005350.1.1	0.986778	Solyc11g005350.1.1 MtN21 nodulin protein-like (AHRD V1 ***- B6TBZ6_MAIZE); contains Interpro domain(s) IPR000620 Protein of unknown function DUF6, transmembrane	AT1G68170	Nodulin MtN21-like transporter	-
Solyc04g007590.1.1	0.986439	Solyc04g007590.1.1 Nodulin-like protein (AHRD V1 ***- Q9LI65_ARATH); contains Interpro domain(s) IPR000620 Protein of unknown function DUF6, transmembrane	AT3G30340	Nodulin MtN21-like transporter	-
Solyc04g079520.2.1	0.986354	Solyc04g079520.2.1 Peptide transporter (AHRD V1 **-* A6YJX4_9MAGN); contains Interpro domain(s) IPR000109 TGF-beta receptor, type I/II extracellular region	AT1G27040	Major facilitator protein	-
Solyc01g102530.2.1	0.986308	Solyc01g102530.2.1 SNARE associated Golgi protein (AHRD V1 *--- B7KHF6_CYAP7); contains Interpro domain(s) IPR015414 SNARE associated Golgi protein	AT2G02370	SNARE associated Golgi protein	-
Solyc02g068160.1.1	0.986162	Solyc02g068160.1.1 Os02g0508100 protein (Fragment) (AHRD V1 ***- Q0E0Z9_ORYSJ)	AT3G27027	Protein of unknown function (DUF3339)	-
Solyc04g080510.2.1	0.986065	Solyc04g080510.2.1 CBS domain containing protein expressed (AHRD V1 ***- Q84R32_ORYSJ); contains Interpro domain(s) IPR000644 Cystathionine beta-synthase, core	AT1G47271	Cystathionine beta-synthase (CBS)	-
Solyc03g097650.2.1	0.986041	Solyc03g097650.2.1 NAC domain transcription factor (AHRD V1 **** Q4U0D4_WHEAT); contains Interpro domain(s) IPR003441 No apical meristem (NAM) protein	AT5G13180	NAC domain Containing protein 83	NAC083	Encodes a NAC domain transcription factor that interacts with VND7 and negatively regulates xylem vessel formation.
Solyc07g064720.2.1	0.98595	Solyc07g064720.2.1 GDSL esterase/lipase At5g55050 (AHRD V1 ***- GDL87_ARATH); contains Interpro domain(s) IPR001087 Lipase, GDSL	AT5G55050	GDSL-like lipase/acylhydrolase protein	-
Solyc10g051380.1.1	0.985753	Solyc10g051380.1.1 Glycine-rich RNA-binding protein (AHRD V1 **** B2YKT9_TOBAC); contains Interpro domain(s) IPR015465 RNA recognition motif, glycine rich protein	AT2G21660	Glycine-rich RNA-binding protein 7	GRP7	Encodes a small glycine-rich RNA binding protein that is part of a negative-feedback loop through which AtGRP7 regulates the circadian oscillations of its own transcript. Gene expression is induced by cold. GRP7 appears to promote stomatal opening and reduce tolerance under salt and dehydration stress conditions, but, promotes stomatal closing and thereby increases stress tolerance under conditio…
Solyc12g007240.1.1	0.98574	Solyc12g007240.1.1 Unknown Protein (AHRD V1)	AT4G28840	Unknown protein	-
Solyc05g006830.2.1	0.985649	Solyc05g006830.2.1 Thioredoxin H (AHRD V1 ***- Q4U0W0_NICAL); contains Interpro domain(s) IPR015467 Thioredoxin, core	AT5G39950	Thioredoxin 2	TRX2	Encodes a cytosolic thioredoxin that reduces disulfide bridges of target proteins by the reversible formation of a disulfide bridge between two neighboring Cys residues present in the active site. Thioredoxins have been found to regulate a variety of biological reactions in prokaryotic and eukaryotic cells.
Solyc10g005750.2.1	0.985642	Solyc10g005750.2.1 Calcium-dependent protein kinase (AHRD V1 **-* B2KTA9_WHEAT); contains Interpro domain(s) IPR011992 EF-Hand type	AT4G26470	Calcium-binding EF-hand protein	-
Solyc03g077920.1.1	0.98564	Solyc03g077920.1.1 Phosphoribosylanthranilate transferase (Fragment) (AHRD V1 *--- Q43085_PEA); contains Interpro domain(s) IPR013583 Phosphoribosyltransferase C-terminal, plant	AT5G48060	C2 calcium/lipid-binding plant phosphoribosyltransferase	-
Solyc04g071260.2.1	0.98533	Solyc04g071260.2.1 Actin (AHRD V1 ***- Q5XPX5_SACOF); contains Interpro domain(s) IPR004000 Actin/actin-like	AT3G12110	Actin-11	ACT11	Encodes an actin that is expressed predominantly during reproductive development.
Solyc09g008660.2.1	0.985312	Solyc09g008660.2.1 Chloroplast unusual positioning 1A (AHRD V1 *--- B3IYT7_ADICA)	AT2G36650	Unknown protein	-
Solyc12g043040.1.1	0.985186	Solyc12g043040.1.1 Sulfate transporter (AHRD V1 ***- A1YKF8_BRASY); contains Interpro domain(s) IPR011547 Sulphate transporter	AT3G15990	Sulfate transporter 3;4	SULTR3;4
Solyc03g033620.2.1	0.985124	Solyc03g033620.2.1 Serine carboxypeptidase S28 family protein (AHRD V1 **-* D7MBN8_ARALY); contains Interpro domain(s) IPR008758 Peptidase S28	AT4G36195	Serine carboxypeptidase S28	-
Solyc07g055990.2.1	0.984947	Solyc07g055990.2.1 Xyloglucan endotransglucosylase/hydrolase 7 (AHRD V1 **** C0IRG6_ACTDE); contains Interpro domain(s) IPR016455 Xyloglucan endotransglucosylase/hydrolase	AT3G23730	Xyloglucan endotransglucosylase/hydrolase 16	XTH16
Solyc11g006640.1.1	0.984897	Solyc11g006640.1.1 CC-NBS-LRR, resistance protein	AT3G46530	Recognition of Peronospora Parasitica 13 (Rpp13)	RPP13	Confers resistance to the biotrophic oomycete, Peronospora parasitica. Encodes an NBS-LRR type R protein with a putative amino-terminal leucine zipper. Fungal protein ATR13 induces RPP13 gene expression and disease resistance.
Solyc07g064290.2.1	0.984896	Solyc07g064290.2.1 Ras-related protein Rab-21 (AHRD V1 *-*- C1BQH4_9MAXI); contains Interpro domain(s) IPR013684 Miro-like	AT5G54840	Monomeric G protein	SGP1	Monomeric G protein. Expressed in the root quiescent center, flowers, and leaf guard cells and hydathodes.
Solyc04g014530.1.1	0.984844	Solyc04g014530.1.1 Ethylene responsive transcription factor 1a (AHRD V1 *-*- C0J9I9_9ROSA); contains Interpro domain(s) IPR001471 Pathogenesis-related transcriptional factor and ERF, DNA-binding	AT3G23240	Ethylene response factor 1	ERF1	Encodes a member of the ERF (ethylene response factor) subfamily B-3 of ERF/AP2 transcription factor family (ERF1). The protein contains one AP2 domain. There are 18 members in this subfamily including ATERF-1, ATERF-2, AND ATERF-5. EREBP like protein that binds GCC box of ethylene regulated promoters such as basic chitinases. Constitutive expression of ERF1 phenocopies ethylene over production. …
Solyc12g006590.1.1	0.98451	Solyc12g006590.1.1 Zinc finger RAN-binding domain containing 2 (AHRD V1 **** Q7SZF0_DANRE); contains Interpro domain(s) IPR001876 Zinc finger, RanBP2-type	AT2G26695	RAN BP2/NZF zinc finger-like protein	-
Solyc07g064020.2.1	0.984346	Solyc07g064020.2.1 class I heat shock protein 1 (AHRD V1 ***- B6TTC8_MAIZE); contains Interpro domain(s) IPR008978 HSP20-like chaperone	AT5G54660	HSP20-like chaperones protein	-
Solyc06g061230.2.1	0.984264	Solyc06g061230.2.1 Unknown Protein (AHRD V1); contains Interpro domain(s) IPR009632 Putative metallocarboxypeptidase inhibitor	NA	NA	NA
Solyc09g055230.2.1	0.984159	Solyc09g055230.2.1 ATP-dependent Clp protease ATP-binding subunit (AHRD V1 *--- A2RIW9_LACLM); contains Interpro domain(s) IPR001270 Chaperonin clpA/B	AT2G29970	Double Clp-N motif-containing P-loop nucleoside triphosphate hydrolases	-
Solyc05g006990.2.1	0.984051	Solyc05g006990.2.1 Nitrate transporter (AHRD V1 **-* Q7XAK5_PRUPE); contains Interpro domain(s) IPR000109 TGF-beta receptor, type I/II extracellular region	AT1G69850	Nitrate transporter 1:2	NRT1:2	Encodes an inducible component of low-affinity nitrate uptake. mRNA found primarily in root hairs and the epidermis of roots. It also acts as an ABA importer at the site of ABA biosynthesis and is important for the regulation of stomatal aperture in inflorescence stems.
Solyc02g087010.2.1	0.983932	Solyc02g087010.2.1 NHL repeat-containing protein (AHRD V1 ***- D7KY00_ARALY); contains Interpro domain(s) IPR001258 NHL repeat	AT1G70280	NHL domain-containing protein	-
Solyc09g063070.2.1	0.98378	Solyc09g063070.2.1 Senescence-associated protein-like (ISS) (AHRD V1 ***- Q00X72_OSTTA)	AT2G20230	Tetraspanin	-
Solyc10g049870.1.1	0.983702	Solyc10g049870.1.1 EPF-type Cis2-His2 zinc finger transcription factor (AHRD V1 *-** D8S6B6_SELML); contains Interpro domain(s) IPR007087 Zinc finger, C2H2-type	AT1G80730	Zinc-finger protein 1	ZFP1	Encodes a zinc finger protein and is expressed at high levels in the shoot apex, including the apical meristem, developing leaves and the developing vascular system. expression induced three days post germination. T-DNA insertion mutant has a dominant phenotype in leaf initiation.
Solyc00g128870.2.1	0.983626	Solyc00g128870.2.1 Nudix hydrolase 1 (AHRD V1 ***- A6ANR4_VIBHA); contains Interpro domain(s) IPR000086 NUDIX hydrolase domain	AT1G68760	NUDIX hydrolase 1	NUDX1	Encodes a cytosol-localized nudix hydrolase that hydrolyzes 8-oxo-(d)GTP to its monophosphate form. This protective mechanism prevents the misincorporation of these oxidized nucleotides into DNA and RNA. NUDX1 also has a low level of dihydroneopterin triphosphate pyrophosphatase activity in vitro and may participate in the folate synthesis pathway.
Solyc11g072010.1.1	0.983604	Solyc11g072010.1.1 Aspartokinase/homoserine dehydrogenase (AHRD V1 ***- C1A849_GEMAT); contains Interpro domain(s) IPR001342 Homoserine dehydrogenase, catalytic	AT5G21060	Glyceraldehyde-3-phosphate dehydrogenase-like protein	-
Solyc03g114790.2.1	0.983569	Solyc03g114790.2.1 N(4)-(Beta-N-acetylglucosaminyl)-L-asparaginase (AHRD V1 **** ASPG_ELIMR); contains Interpro domain(s) IPR000246 Peptidase T2, asparaginase 2	AT5G08100	Asparaginase A1	ASPGA1
Solyc06g068520.2.1	0.983517	Solyc06g068520.2.1 Hydroxyproline-rich systemin (AHRD V1 ***- HSY1_SOLLC)	NA	NA	NA
Solyc06g054470.1.1	0.98344	Solyc06g054470.1.1 Unknown Protein (AHRD V1)	AT3G21570	Unknown protein	-
Solyc05g056370.2.1	0.983144	Solyc05g056370.2.1 Receptor like kinase, RLK	AT5G63710	Leucine-rich repeat protein kinase	-
Solyc04g079480.2.1	0.982868	Solyc04g079480.2.1 Serpin (Serine protease inhibitor) (AHRD V1 **-* Q53P13_ORYSJ); contains Interpro domain(s) IPR015554 Protease inhibitor I4, serpin, plant	AT1G47710	Serine protease inhibitor (SERPIN)	SERPIN
Solyc01g098510.2.1	0.982692	Solyc01g098510.2.1 Unknown Protein (AHRD V1)	NA	NA	NA
Solyc04g015980.2.1	0.982407	Solyc04g015980.2.1 Receptor like kinase, RLK	AT3G47570	Leucine-rich repeat protein kinase	-
Solyc02g081120.2.1	0.982265	Solyc02g081120.2.1 Knotted-1-like homeobox protein H1 (AHRD V1 ***- Q8GUS6_TOBAC); contains Interpro domain(s) IPR005541 KNOX2	AT1G62360	Shoot meristemless	STM	Class I knotted-like homeodomain protein that is required for shoot apical meristem (SAM) formation during embryogenesis and for SAM function throughout the lifetime of the plant. Functions by preventing incorporation of cells in the meristem center into differentiating organ primordia.
Solyc02g021600.1.1	0.982232	Solyc02g021600.1.1 Kelch-like protein 14 (AHRD V1 *-*- B6T7I5_MAIZE); contains Interpro domain(s) IPR015915 Kelch-type beta propeller	AT1G30090	Galactose oxidase/kelch repeat protein	-
Solyc08g015630.2.1	0.982091	Solyc08g015630.2.1 Inositol-tetrakisphosphate 1-kinase 1 (AHRD V1 ***- B6TJ44_MAIZE); contains Interpro domain(s) IPR008656 Inositol 1, 3, 4-trisphosphate 56-kinase	AT2G43980	Inositol 1,3,4-trisphosphate 5/6-kinase 4	ITPK4
Solyc07g064920.2.1	0.982063	Solyc07g064920.2.1 SWIb domain-containing protein (AHRD V1 ***- Q1PCH7_SOLCH); contains Interpro domain(s) IPR019835 SWIB domain	AT4G26810	SWIB/MDM2 domain-containing protein	-
Solyc06g061090.2.1	0.981974	Solyc06g061090.2.1 LOC555512 protein (Fragment) (AHRD V1 *-*- Q1LVY9_DANRE)	AT1G32520	Unknown protein	-
Solyc10g006040.1.1	0.981963	Solyc10g006040.1.1 Serine acetyltransferase (AHRD V1 **** Q39533_CITLA); contains Interpro domain(s) IPR005881 Serine O-acetyltransferase	AT3G13110	Serine scetyltransferase 2;2	SERAT2;2	Encodes a mitochondrial serine O-acetyltransferase involved in sulfur assimilation and cysteine biosynthesis. Expressed in the vascular system.
Solyc04g080650.2.1	0.981695	Solyc04g080650.2.1 Cytochrome P450	AT1G19630	Cytochrome P450, family 722, subfamily A, polypeptide 1	CYP722A1
Solyc04g077210.2.1	0.981679	Solyc04g077210.2.1 Knotted-like homeobox protein (AHRD V1 ***- Q49RB7_POPTO); contains Interpro domain(s) IPR005541 KNOX2	AT4G08150	Knotted-like from Arabidopsis thaliana	KNAT1	A member of class I knotted1-like homeobox gene family (together with KNAT2). Similar to the knotted1 (kn1) homeobox gene of maize. Normally expressed in the peripheral and rib zone of shoot apical meristem but not in the leaf primordia. It is also expressed in the fourth floral whorl, in the region that would become style, particularly in the cell surrounding the transmitting tissue. No expressi…
Solyc12g008330.1.1	0.981521	Solyc12g008330.1.1 Unknown Protein (AHRD V1)	NA	NA	NA
Solyc01g065500.2.1	0.981491	Solyc01g065500.2.1 Phosphoribosylanthranilate transferase (Fragment) (AHRD V1 *--- Q43085_PEA); contains Interpro domain(s) IPR013583 Phosphoribosyltransferase C-terminal, plant	AT5G17980	C2 calcium/lipid-binding plant phosphoribosyltransferase	-
Solyc10g009340.1.1	0.981314	Solyc10g009340.1.1 Calmodulin (AHRD V1 ***- Q39890_SOYBN); contains Interpro domain(s) IPR011992 EF-Hand type	AT2G46600	Calcium-binding EF-hand protein	-
Solyc10g005000.2.1	0.98117	Solyc10g005000.2.1 Os03g0648300 protein (Fragment) (AHRD V1 *--- Q0DPZ6_ORYSJ); contains Interpro domain(s) IPR000048 IQ calmodulin-binding region	AT1G01110	IQ-Domain 18	IQD18
Solyc12g044410.1.1	0.981168	Solyc12g044410.1.1 Class III homeodomain-leucine zipper (AHRD V1 ***- Q1WD30_GINBI); contains Interpro domain(s) IPR013978 MEKHLA	AT1G52150	Corona	ATHB-15	Member of the class III HD-ZIP protein family. Contains homeodomain and leucine zipper domain. Critical for vascular development and negatively regulates vascular cell differentiation.
Solyc01g080150.2.1	0.980921	Solyc01g080150.2.1 tRNA dimethylallyltransferase (AHRD V1 *-*- B6JYB4_SCHJY); contains Interpro domain(s) IPR002627 tRNA isopentenyltransferase	AT5G19040	Isopentenyltransferase 5	IPT5	Encodes cytokinin synthase.
Solyc08g078300.2.1	0.980743	Solyc08g078300.2.1 Homeobox-leucine zipper protein (AHRD V1 ***- Q40781_PIMBR); contains Interpro domain(s) IPR006712 HD-ZIP protein, N-terminal	AT4G16780	Homeobox protein 2	HB-2	Encodes a homeodomain-leucine zipper protein that is rapidly and strongly induced by changes in the ratio of red to far-red light. It is also involved in cell expansion and cell proliferation and in the response to auxin.
Solyc11g065820.1.1	0.980646	Solyc11g065820.1.1 Mate efflux family protein (AHRD V1 **-- D7KHQ9_ARALY); contains Interpro domain(s) IPR002528 Multi antimicrobial extrusion protein MatE	AT1G51340	MATE efflux family protein	-
Solyc05g052610.2.1	0.980561	Solyc05g052610.2.1 MYB transcription factor (AHRD V1 **-* Q9FIL9_ARATH); contains Interpro domain(s) IPR006447 Myb-like DNA-binding region, SHAQKYF class	AT5G58900	Homeodomain-like transcriptional regulator	-
Solyc04g072030.1.1	0.980499	Solyc04g072030.1.1 Interferon-induced GTP-binding protein Mx (Fragment) (AHRD V1 *--- MX_PERFL); contains Interpro domain(s) IPR015577 Interferon-induced Mx protein	AT1G60500	Dynamin related protein 4C	DRP4C
Solyc05g009840.2.1	0.980239	Solyc05g009840.2.1 NAC domain transcription factor (AHRD V1 *-** Q4U0D5_WHEAT); contains Interpro domain(s) IPR003441 No apical meristem (NAM) protein	AT1G25580	Suppressor of gamma radiation 1	SOG1; SRC2	Encodes suppressor of gamma response 1 (SOG1), a putative transcription factor governing multiple responses to DNA damage.
Solyc01g111110.2.1	0.980092	Solyc01g111110.2.1 Unknown Protein (AHRD V1)	AT2G21180	Unknown protein	-
Solyc09g007980.1.1	0.980026	Solyc09g007980.1.1 Unknown Protein (AHRD V1)	NA	NA	NA
Solyc03g117540.2.1	0.980001	Solyc03g117540.2.1 Multidrug resistance protein ABC transporter family (AHRD V1 **-- B9I191_POPTR); contains Interpro domain(s) IPR001140 ABC transporter, transmembrane region	AT2G07680	ATP-binding cassette C13	ABCC13	Member of MRP subfamily
Solyc03g032080.2.1	0.979896	Solyc03g032080.2.1 Auxin efflux carrier family protein (AHRD V1 **** D7L9F0_ARALY); contains Interpro domain(s) IPR004776 Auxin efflux carrier	AT2G17500	Auxin efflux carrier	PILS5
Solyc07g007160.2.1	0.979891	Solyc07g007160.2.1 RING-H2 finger protein (AHRD V1 *-*- Q8LJR8_SOYBN); contains Interpro domain(s) IPR018957 Zinc finger, C3HC4 RING-type	AT2G15580	Zinc finger, C3HC4 type (RING finger) protein	-
Solyc03g095300.2.1	0.979816	Solyc03g095300.2.1 Proline-rich family protein (AHRD V1 **-- D7LFU9_ARALY); contains Interpro domain(s) IPR000008 C2 calcium-dependent membrane targeting	AT2G40815	Calcium-dependent lipid-binding (CaLB domain) protein	-
Solyc04g014900.2.1	0.979736	Solyc04g014900.2.1 Receptor like kinase, RLK	AT5G39390	Leucine-rich repeat protein kinase (EF-TU receptor)	-
Solyc07g021340.2.1	0.979681	Solyc07g021340.2.1 Unknown Protein (AHRD V1)	NA	NA	NA
Solyc06g067950.2.1	0.979569	Solyc06g067950.2.1 Acyl-protein thioesterase 2 (AHRD V1 **-- B6T1C9_MAIZE); contains Interpro domain(s) IPR003140 Phospholipase/carboxylesterase	AT1G52700	Alpha/Beta-hydrolases protein	-
Solyc03g078160.2.1	0.979372	Solyc03g078160.2.1 POT family domain containing protein expressed (AHRD V1 ***- D8L9H8_WHEAT); contains Interpro domain(s) IPR007493 Protein of unknown function DUF538	AT3G07470	Protein of unknown function, DUF538	-
Solyc12g094690.1.1	0.979367	Solyc12g094690.1.1 Ring finger protein (AHRD V1 ***- O49869_HORVU); contains Interpro domain(s) IPR018957 Zinc finger, C3HC4 RING-type	AT1G20823	RING/U-Box protein	-
Solyc03g095940.1.1	0.97924	Solyc03g095940.1.1 LOB domain family protein (AHRD V1 ***- D7L9U4_ARALY); contains Interpro domain(s) IPR004883 Lateral organ boundaries, LOB	AT3G11090	LOB domain-containing protein 38	LBD38
Solyc08g075790.2.1	0.979194	Solyc08g075790.2.1 Vacuolar sorting protein (AHRD V1 *--- C0S0X8_PARBP); contains Interpro domain(s) IPR009291 Protein of unknown function DUF946, plant	AT2G44230	Unknown protein (DUF946)	-
Solyc03g111170.2.1	0.979061	Solyc03g111170.2.1 4-coumarate-coa ligase (AHRD V1 **** B9I3N1_POPTR); contains Interpro domain(s) IPR000873 AMP-dependent synthetase and ligase	AT5G63380	Encodes a peroxisomal protein involved in the activation of fatty acids through esterification with CoA	-	At5g63380 preferentially activates fatty acids with increased chain length (C9:0 to C8:0) and thus shares characteristics with long-chain fatty acyl-CoA synthases. Also able to catalyze the conversion of 12-oxo-phytodienoic acid (OPDA) to its CoA ester and is therefore thought to be involved in the peroxisomal beta-oxidation steps of jasmonic acid biosynthesis.
Solyc03g081260.2.1	0.97896	Solyc03g081260.2.1 Subtilisin-like protease-like protein (AHRD V1 **-- Q9T0B5_ARATH); contains Interpro domain(s) IPR015500 Peptidase S8, subtilisin-related	AT1G32960	Subtilase	SBT3.3
Solyc02g080600.1.1	0.978485	Solyc02g080600.1.1 Unknown Protein (AHRD V1)	NA	NA	NA
Solyc05g008240.2.1	0.978366	Solyc05g008240.2.1 Unknown Protein (AHRD V1)	NA	NA	NA
Solyc04g007780.2.1	0.977755	Solyc04g007780.2.1 Major latex-like protein (AHRD V1 **-- Q9AXU0_PRUPE); contains Interpro domain(s) IPR000916 Bet v I allergen	AT1G70890	MLP-like protein 43	MLP43
Solyc02g077270.2.1	0.977569	Solyc02g077270.2.1 Calcium ion binding protein (AHRD V1 *-*- B6U1M5_MAIZE); contains Interpro domain(s) IPR011992 EF-Hand type	AT1G53210	Calcium-binding EF-hand protein	-
Solyc02g079430.2.1	0.977559	Solyc02g079430.2.1 CONSTANS-like zinc finger protein (AHRD V1 *--- D0EP04_SOYBN); contains Interpro domain(s) IPR000315 Zinc finger, B-box	AT5G54470	B-box type zinc finger	-
Solyc10g084060.1.1	0.977511	Solyc10g084060.1.1 Unknown Protein (AHRD V1)	AT5G04080	Unknown protein	-
Solyc04g006960.2.1	0.977494	Solyc04g006960.2.1 ABC transporter G family member 14 (AHRD V1 ***- AB14G_ARATH); contains Interpro domain(s) IPR013525 ABC-2 type transporter	AT1G31770	ATP-binding cassette G14	ABCG14
Solyc02g062690.2.1	0.977298	Solyc02g062690.2.1 Transcription factor (AHRD V1 *-*- D6MKM4_9ASPA); contains Interpro domain(s) IPR011598 Helix-loop-helix DNA-binding	AT2G18300	Basic helix-loop-helix (bHLH) DNA-binding protein	-
Solyc04g050920.2.1	0.977232	Solyc04g050920.2.1 Os02g0504100 protein (Fragment) (AHRD V1 *-*- Q0E114_ORYSJ)	AT3G54310	Unknown protein	-
Solyc08g077960.2.1	0.977129	Solyc08g077960.2.1 GATA transcription factor 29 (AHRD V1 *-*- B4FZE9_MAIZE); contains Interpro domain(s) IPR000679 Zinc finger, GATA-type	AT4G17570	GATA Transcription Factor 26	GATA26	Encodes a member of the GATA factor family of zinc finger transcription factors.
Solyc11g018750.1.1	0.977007	Solyc11g018750.1.1 Unknown Protein (AHRD V1)	NA	NA	NA
Solyc04g006990.2.1	0.976993	Solyc04g006990.2.1 Transcription factor bHLH30 (AHRD V1 **-* BH030_ARATH); contains Interpro domain(s) IPR001092 Basic helix-loop-helix dimerisation region bHLH	AT1G68810	Basic helix-loop-helix (bHLH) DNA-binding protein	-
Solyc05g041140.2.1	0.976727	Solyc05g041140.2.1 Protease inhibitor/seed storage/lipid transfer protein family protein (AHRD V1 **** D7LUP2_ARALY); contains Interpro domain(s) IPR003612 Plant lipid transfer protein/seed storage/trypsin-alpha amylase inhibitor	AT3G53980	Bifunctional inhibitor/lipid-transfer protein/Seed storage 2S albumin protein	-
Solyc12g062690.1.1	0.976288	Solyc12g062690.1.1 Unknown Protein (AHRD V1)	NA	NA	NA
Solyc10g079500.1.1	0.976286	Solyc10g079500.1.1 Inosine-5'-monophosphate dehydrogenase (AHRD V1 ***- A7XZM6_CAMSI); contains Interpro domain(s) IPR005990 IMP dehydrogenase	AT1G16350	Aldolase-type TIM barrel family protein	-
Solyc08g078500.2.1	0.976229	Solyc08g078500.2.1 Os02g0658033 protein (Fragment) (AHRD V1 *-*- C7IYY5_ORYSJ); contains Interpro domain(s) IPR008546 Protein of unknown function DUF828, plant	AT4G17350	Plant protein of Unknown function (DUF828) with Plant Pleckstrin Homology-like Region	-
Solyc11g016990.1.1	0.976151	Solyc11g016990.1.1 Receptor-type tyrosine-protein phosphatase S (AHRD V1 ***- B6TAK5_MAIZE); contains Interpro domain(s) IPR000242 Protein-tyrosine phosphatase, receptor/non-receptor type	AT1G71860	Protein tyrosine phosphatase 1	PTP1	Encodes a protein with tyrosine phosphatase activity that is downregulated in response to cold and upregulated in response to salt stress.
Solyc09g007650.1.1	0.976076	Solyc09g007650.1.1 Fasciclin-like arabinogalactan protein 7 (AHRD V1 ***- A9XTL2_GOSHI); contains Interpro domain(s) IPR000782 FAS1 domain	AT5G03170	Fasciclin-like arabinogalactan-protein 11	FLA11	Encodes FLA11, a member of fasciclin-like arabinogalactan proteins (FLAs) containing a cell adhesion fasciclin (FAS) domain. Mutations result in altered stem biomechanics with reduced tensile strength and reduced tensile modulus of elasticity, as well as altered cell wall architecture and composition, with increased cellulose microfibril angle, reduced arabinose, galactose and cellulose content.
Solyc01g006060.2.1	0.975503	Solyc01g006060.2.1 Disease resistance response protein (AHRD V1 ***- A8IXC7_BRACM); contains Interpro domain(s) IPR004265 Plant disease resistance response protein	AT1G58170	Disease resistance-responsive (dirigent-like protein) protein	-
Solyc05g007160.2.1	0.975379	Solyc05g007160.2.1 Transcription factor C-MYB (AHRD V1 *-** Q766Z9_ORYLA); contains Interpro domain(s) IPR015495 Myb transcription factor	AT1G14350	Four Lips	FLP	Encodes a putative MYB transcription factor involved in stomata development, loss of FLP activity results in a failure of guard mother cells (GMCs) to adopt the guard cell fate, thus they continue to divide resulting in abnormal stomata consisting of clusters of numerous guard cell-like cells. This phenotype is enhanced in double mutants with MYB88.
Solyc03g119810.1.1	0.97519	Solyc03g119810.1.1 Unknown Protein (AHRD V1)	AT1G49000	Unknown protein	-
Solyc12g011330.2.1	0.975023	Solyc12g011330.2.1 Ethylene receptor (Fragment) (AHRD V1 **** C0KTA0_9ROSA); contains Interpro domain(s) IPR014525 Signal transduction histidine kinase, hybrid-type, ethylene sensor	AT1G66340	Ethylene response 1	ETR1	Similar to prokaryote sensory transduction proteins. Contains a histidine kinase and a response regulator domain. Homodimer. Membrane component. Binds ethylene. Mutations affect ethylene binding and metabolism of other plant hormones such as auxin, cytokinins, ABA and gibberellic acid. Ethylene receptor. Has histidine kinase activity. Is regulated by RTE1. Mutations in ETR1 block ethylene stimula…
Solyc02g084900.2.1	0.974904	Solyc02g084900.2.1 Cell division protease ftsH homolog (AHRD V1 *--- FTSH_BACPE); contains Interpro domain(s) IPR003959 ATPase, AAA-type, core	AT2G18193	P-Loop containing nucleoside triphosphate hydrolases protein	-
Solyc06g082010.2.1	0.974851	Solyc06g082010.2.1 Zinc finger CCCH domain-containing protein 66 (AHRD V1 ***- C3H66_ARATH); contains Interpro domain(s) IPR002110 Ankyrin	AT5G58620	Zinc finger (CCCH-type) protein	-
Solyc01g094480.2.1	0.974665	Solyc01g094480.2.1 Pre-mRNA-splicing factor prp46 (AHRD V1 **-- B6K7I2_SCHJY); contains Interpro domain(s) IPR020472 G-protein beta WD-40 repeat, region	AT4G15900	Pleiotropic regulatory locus 1	PRL1	Mutations confer hypersensitivity to glucose and sucrose and augments sensitivity to cytokinin, ethylene, ABA and auxin. Encodes a nuclear WD40 protein that is imported into the nucleus. Essential for plant innate immunity. Interacts with MOS4 and AtCDC5. It is also predicted to have two DWD motifs. It can bind to DDB1a in Y2H assays, and DDB1b in co-IP assays, and may be involved in the formatio…
Solyc04g058150.2.1	0.974466	Solyc04g058150.2.1 Type 2 metallothionein (AHRD V1 ***- B3VKV5_SOLNI); contains Interpro domain(s) IPR000347 Plant metallothionein, family 15	AT5G02380	Metallothionein 2B	MT2B	Cysteine-rich protein with copper-binding activity
Solyc11g066940.1.1	0.974437	Solyc11g066940.1.1 Unknown Protein (AHRD V1)	AT3G44716	Unknown protein	-
Solyc01g106310.2.1	0.974142	Solyc01g106310.2.1 Unknown Protein (AHRD V1)	NA	NA	NA
Solyc12g043030.1.1	0.974049	Solyc12g043030.1.1 Sulfate transporter (AHRD V1 ***- A1YKF8_BRASY)	AT3G15990	Sulfate Transporter 3;4	SULTR3;4
Solyc01g080670.2.1	0.973971	Solyc01g080670.2.1 Squamosa promoter binding protein-like 1 (AHRD V1 *-*- Q56YT3_ARATH); contains Interpro domain(s) IPR004333 Transcription factor, SBP-box	AT5G18830	Squamosa Promoter Binding protein-like 7	SPL7	Encodes a member of the Squamosa Binding Protein family of transcriptional regulators. SPL7 is expressed highly in roots and appears to play a role in copper homeostasis. Mutants are hypersensitive to copper deficient conditions and display a retarded growth phenotype. SPL7 binds to the promoter of the copper responsive miRNAs miR398b and miR389c.
Solyc11g072580.1.1	0.973916	Solyc11g072580.1.1 Proton-dependent oligopeptide transport family protein (AHRD V1 **-- D7LMP9_ARALY); contains Interpro domain(s) IPR000109 TGF-beta receptor, type I/II extracellular region	AT3G45650	Nitrate excretion transporter 1	NAXT1	Encodes a nitrate efflux transporter NAXT1 (for NITRATE EXCRETION TRANSPORTER1). Localized to the plasma membrane. NAXT1 belongs to a subclass of seven NAXT members from the large NITRATE TRANSPORTER1/PEPTIDE TRANSPORTER family and is mainly expressed in the cortex of mature roots.
Solyc02g081580.2.1	0.973857	Solyc02g081580.2.1 NC domain-containing protein (AHRD V1 **-- D7KZK3_ARALY); contains Interpro domain(s) IPR007053 NC	AT3G02700	NC domain-containing protein-related	-
Solyc02g069400.2.1	0.973805	Solyc02g069400.2.1 Enhanced disease susceptibility 1 (Fragment) (AHRD V1 *--- B2BDU4_ARALY); contains Interpro domain(s) IPR002921 Lipase, class 3	AT5G14930	Senescence-associated gene 101	SAG101	Encodes an acyl hydrolase involved in senescence .
Solyc09g066010.2.1	0.973779	Solyc09g066010.2.1 WRKY transcription factor 25 (AHRD V1 ***- C9DI14_9ROSI); contains Interpro domain(s) IPR003657 DNA-binding WRKY	AT2G30590	WRKY DNA-Binding protein 21	WRKY21
Solyc12g094520.1.1	0.973578	Solyc12g094520.1.1 4-coumarate-coa ligase (AHRD V1 ***- B9MY03_POPTR); contains Interpro domain(s) IPR000873 AMP-dependent synthetase and ligase	AT1G20510	OPC-8:0 CoA Ligase 1	OPCL1
Solyc10g011740.2.1	0.97357	Solyc10g011740.2.1 Ubiquitin-conjugating enzyme E2 8 (AHRD V1 **** UBC8_ARATH); contains Interpro domain(s) IPR000608 Ubiquitin-conjugating enzyme, E2	AT5G53300	Ubiquitin-conjugating enzyme 10	UBC10	Encodes a ubiquitin conjugating enzyme.
Solyc12g005700.1.1	0.973523	Solyc12g005700.1.1 Unknown Protein (AHRD V1); contains Interpro domain(s) IPR009606 Protein of unknown function DUF1218	AT2G32280	Unknown protein (DUF1218)	-
Solyc01g007930.2.1	0.973416	Solyc01g007930.2.1 Sel1 domain protein repeat-containing protein (AHRD V1 *-*- A5GBQ0_GEOUR); contains Interpro domain(s) IPR011990 Tetratricopeptide-like helical	AT1G70590	F-Box protein	-
Solyc02g082660.2.1	0.973414	Solyc02g082660.2.1 DNA mismatch repair protein mutL (AHRD V1 *-*- C7IG10_9CLOT); contains Interpro domain(s) IPR002099 DNA mismatch repair protein	AT4G35520	MutL protein Homolog 3	MLH3	DNA mismatch repair protein similar to MutL. Required for normal levels of meiotic crossovers
Solyc07g053220.1.1	0.973269	Solyc07g053220.1.1 Receptor-like protein kinase (AHRD V1 ***- Q9LLN5_ORYSA); contains Interpro domain(s) IPR002290 Serine/threonine protein kinase	AT2G19130	Receptor-like protein kinase	-
Solyc01g093980.2.1	0.973124	Solyc01g093980.2.1 Gibberellin 20-oxidase 4 (AHRD V1 ***- B2MWW5_SOLLC); contains Interpro domain(s) IPR005123 Oxoglutarate and iron-dependent oxygenase	AT4G25420	Gibberellin 20-oxidase 1	GA20OX1	Encodes gibberellin 20-oxidase that is involved in the later steps of the gibberellin biosynthetic pathway. Regulated by a circadian clock. Weak expression response to far red light.
Solyc05g049880.2.1	0.972893	Solyc05g049880.2.1 Unknown Protein (AHRD V1)	AT1G01730	Unknown protein	-
Solyc02g089610.1.1	0.972626	Solyc02g089610.1.1 S-adenosylmethionine decarboxylase proenzyme (AHRD V1 **** Q7XZQ9_VITVI); contains Interpro domain(s) IPR001985 S-adenosylmethionine decarboxylase	AT3G25570	S-adenosylmethionine decarboxylase	-
Solyc02g082060.1.1	0.972421	Solyc02g082060.1.1 PPPDE peptidase domain-containing protein 1 (AHRD V1 *--- PPDE1_XENLA); contains Interpro domain(s) IPR008580 Protein of unknown function DUF862, eukaryotic	AT4G25680	PPPDE putative thiol peptidase	-
Solyc03g097940.2.1	0.972362	Solyc03g097940.2.1 Potassium channel (AHRD V1 **** O04242_MAIZE); contains Interpro domain(s) IPR002110 Ankyrin	AT3G02850	Stelar K+ outward rectifier	SKOR	Encodes SKOR, a member of Shaker family potassium ion (K+) channel. This family includes five groups based on phylogenetic analysis (FEBS Letters (2007) 581: 2357): I (inward rectifying channel): AKT1 (AT2G26650), AKT5 (AT4G32500) and SPIK (also known as AKT6, AT2G25600); II (inward rectifying channel): KAT1 (AT5G46240) and KAT2 (AT4G18290); III (weakly inward rectifying channel): AKT2 (AT4G22200…
Solyc12g042550.1.1	0.972338	Solyc12g042550.1.1 Unknown Protein (AHRD V1)	NA	NA	NA
Solyc04g014510.2.1	0.972279	Solyc04g014510.2.1 Glutamine synthetase (AHRD V1 ***- Q5QJ64_9SOLA); contains Interpro domain(s) IPR008146 Glutamine synthetase, catalytic region	AT1G66200	Glutamine synthase clone F11	GSR2	Encodes a cytosolic glutamate synthetase, this enzyme has low affinity with substrate ammonium
Solyc08g013730.2.1	0.972195	Solyc08g013730.2.1 Aquaporin (AHRD V1 ***- B3GK86_ARATH); contains Interpro domain(s) IPR000425 Major intrinsic protein	AT4G10380	Nod26-like Intrinsic protein 5;1	NIP5;1	Boric acid channel. Essential for efficient boron uptake and plant development under boron limitation. Also functions in arsenite transport and tolerance. Localized preferentially in outer membrane domains of root cells.
Solyc06g083080.2.1	0.972118	Solyc06g083080.2.1 Unknown Protein (AHRD V1)	AT5G48500	Unknown protein	-
Solyc02g032200.2.1	0.971946	Solyc02g032200.2.1 TIR-LRR, resistance protein fragment	AT5G36930	Disease resistance protein (TIR-NBS-LRR Class)	-
Solyc04g007790.2.1	0.971761	Solyc04g007790.2.1 Major latex-like protein (AHRD V1 **-- B5THI3_PANGI); contains Interpro domain(s) IPR000916 Bet v I allergen	AT1G70890	MLP-like protein 43	MLP43
Solyc11g071410.1.1	0.971709	Solyc11g071410.1.1 Disease resistance protein R3a-like protein (Fragment) (AHRD V1 ***- B3F576_SOLDE)	AT3G14470	LRR and NB-ARC domains-containing disease resistance protein	-
Solyc08g082860.2.1	0.971347	Solyc08g082860.2.1 Alpha alpha-trehalase (AHRD V1 **** Q16V80_AEDAE); contains Interpro domain(s) IPR001661 Glycoside hydrolase, family 37	AT4G24040	Trehalase 1	TRE1	Encodes a trehalase, member of glycoside hydrolase family 37.
Solyc10g083430.1.1	0.971261	Solyc10g083430.1.1 Pyrimidine-specific ribonucleoside hydrolase (AHRD V1 ***- B6IUL3_RHOCS); contains Interpro domain(s) IPR001910 Inosine/uridine-preferring nucleoside hydrolase	AT2G36310	Uridine-ribohydrolase 1	URH1	Encodes a cytoplasmic nucleoside hydrolase. It has the highest levels of activity with uridine followed by xanthosine. It shows little activity with inosine and none with cytidine. Mutant analyses indicate that it plays a role in purine and pyrimidine catabolism.
Solyc05g053870.2.1	0.970999	Solyc05g053870.2.1 Copine I-like protein (AHRD V1 ***- Q6YYC5_ORYSJ); contains Interpro domain(s) IPR010734 Copine	AT1G79380	Ring domain ligase 4	RGLG4	Encodes a ubiquitin ligase that is an essential upstream modulator of JA signaling in response to various stimuli.
Solyc01g098120.2.1	0.970723	Solyc01g098120.2.1 Unknown Protein (AHRD V1)	NA	NA	NA
Solyc02g077420.2.1	0.970679	Solyc02g077420.2.1 Lipase-like (AHRD V1 ***- Q8RZ40_ORYSJ); contains Interpro domain(s) IPR002921 Lipase, class 3	AT4G18550	DAD1-like seeding establishment-related lipase	DSEL	DSEL is cytosolic acylhydrolase that shows prefential lipase activity against the sn-1 position of several classes of lipids, including 1,3-diacylglycerols and 1-monoacylglycerols. Overexpression of DSEL leads to increased peroxisome and oil body levels in cotyledons and reduced beta-oxidation activity in seedlings.
Solyc02g081540.2.1	0.970662	Solyc02g081540.2.1 Genomic DNA chromosome 5 P1 clone MLF18 (AHRD V1 ***- Q9FIV5_ARATH)	AT5G36960	Unknown protein	-
Solyc09g014530.2.1	0.970334	Solyc09g014530.2.1 Major latex-like protein (AHRD V1 **-- B5THI3_PANGI); contains Interpro domain(s) IPR000916 Bet v I allergen	AT5G28010	Polyketide cyclase/dehydrase and lipid transport protein	-
Solyc04g040210.2.1	0.969966	Solyc04g040210.2.1 Unknown Protein (AHRD V1)	AT5G04080	Unknown protein	-
Solyc06g068680.2.1	0.969852	Solyc06g068680.2.1 Respiratory burst oxidase-like protein (AHRD V1 **** C1IHQ9_9ROSI); contains Interpro domain(s) IPR013121 Ferric reductase, NAD binding	AT5G47910	Respiratory burst oxidase homologue D	RBOHD	NADPH/respiratory burst oxidase protein D (RbohD).Interacts with AtrbohF gene to fine tune the spatial control of ROI production and hypersensitive response to cell in and around infection site.
Solyc03g123580.2.1	0.969601	Solyc03g123580.2.1 Unknown Protein (AHRD V1)	AT3G14280	Unknown protein	-
Solyc08g066630.2.1	0.969563	Solyc08g066630.2.1 Unknown Protein (AHRD V1)	AT4G15475	F-box/RNI-like protein	-
Solyc02g083490.2.1	0.96953	Solyc02g083490.2.1 Peroxidase (AHRD V1 **** A9PGX3_POPTR); contains Interpro domain(s) IPR002016 Haem peroxidase, plant/fungal/bacterial	AT5G42180	Peroxidase 64	PER64
Solyc09g074040.1.1	0.969251	Solyc09g074040.1.1 Unknown Protein (AHRD V1)	NA	NA	NA
Solyc11g005320.1.1	0.969086	Solyc11g005320.1.1 Ring finger protein (AHRD V1 *-*- O49869_HORVU); contains Interpro domain(s) IPR018957 Zinc finger, C3HC4 RING-type	AT1G49230	RING/U-box protein	-
Solyc01g096470.2.1	0.968926	Solyc01g096470.2.1 Transcription factor (AHRD V1 *--* D7LUT4_ARALY)	AT3G54390	Sequence-specific DNA binding transcription factor	-
Solyc08g078090.1.1	0.968693	Solyc08g078090.1.1 Lipase (Fragment) (AHRD V1 ***- Q9ZTW1_DIACA); contains Interpro domain(s) IPR002921 Lipase, class 3	AT4G16820	Phospholipase A I Beta 2	PLA-I{beta]2	Encodes a lipase that hydrolyzes phosphatidylcholine, glycolipids as well as triacylglycerols.
Solyc08g081990.2.1	0.968585	Solyc08g081990.2.1 WD-40 repeat (AHRD V1 *--- Q3M9A6_ANAVT); contains Interpro domain(s) IPR020472 G-protein beta WD-40 repeat, region	AT4G11110	Spa1-related 2	SPA2	Encodes a member of the SPA (suppressor of phyA-105) protein family (SPA1-SPA4). SPA proteins contain an N-terminal serine/threonine kinase-like motif followed by a coiled-coil structure and a C-terminal WD-repeat domain. SPA proteins function redundantly in suppressing photomorphogenesis in dark- and light-grown seedlings. SPA2 primarily regulates seedling development in darkness and has little …
Solyc02g093500.2.1	0.968159	Solyc02g093500.2.1 GDSL esterase/lipase At5g14450 (AHRD V1 ***- GDL76_ARATH); contains Interpro domain(s) IPR001087 Lipase, GDSL	AT5G14450	GDSL-like lipase/acylhydrolase	-
Solyc09g009830.2.1	0.968	Solyc09g009830.2.1 Carbonic anhydrase (Carbonate dehydratase) (AHRD V1 **** C1DTU5_SULAA); contains Interpro domain(s) IPR018340 Carbonic anhydrase, CAH1-like	AT3G52720	Alpha carbonic anhydrase 1	ACA1	Encodes an alpha carbonic anhydrase (CAH1) located in the chloroplast stroma. Most chloroplast proteins are encoded by the nuclear genome and imported with the help of sorting signals that are intrinsic parts of the polypeptides. CAH1 takes an alternative route through the secretory pathway, and becomes N-glycosylated before entering the chloroplast. Glycosylation and intra-molecular disulfide br…
Solyc02g090500.2.1	0.967959	Solyc02g090500.2.1 HAD-superfamily hydrolase subfamily IA variant 3 containing protein expressed (AHRD V1 ***- Q10ME8_ORYSJ)	AT1G56500	Haloacid dehalogenase-like hydrolase family protein	-
Solyc04g008470.2.1	0.967713	Solyc04g008470.2.1 Defensin protein (AHRD V1 ***- B1N682_SOLPI); contains Interpro domain(s) IPR008177 Gamma Purothionin	AT2G02130	Low-molecular-weight cysteine-rich 68	LCR68
Solyc07g053570.2.1	0.967302	Solyc07g053570.2.1 Zinc finger family protein (AHRD V1 ***- D7MN23_ARALY); contains Interpro domain(s) IPR007087 Zinc finger, C2H2-type	AT1G03840	MAGPIE	MGP	MGP is a nuclear-localized putative transcription factor with three zinc finger domains. MGP can interact with three proteins implicated in root patterning: SCR, SHR, and JKD in Y2H assays, and these interactions depend on the first zinc finger in MGP. MGP appears to be a direct transcriptional target of SHR and SCR, based on promoter binding assays, though it is not expressed in the QC, based on…
Solyc01g096960.2.1	0.966911	Solyc01g096960.2.1 22.7 kDa class IV heat shock protein (AHRD V1 *--- HSP41_PEA); contains Interpro domain(s) IPR008978 HSP20-like chaperone	AT2G27140	HSP20-like chaperone	-
Solyc11g007950.1.1	0.966552	Solyc11g007950.1.1 Unknown Protein (AHRD V1)	NA	NA	NA
Solyc07g056450.2.1	0.966301	Solyc07g056450.2.1 Glutathione S-transferase-like protein (AHRD V1 **** Q8GVD1_SOLLC); contains Interpro domain(s) IPR004045 Glutathione S-transferase, N-terminal	AT1G17180	Glutathione S-Transferase Tau 25	GSTU25	Encodes glutathione transferase belonging to the tau class of GSTs. Naming convention according to Wagner et al. (2002).
Solyc04g076030.1.1	0.96623	Solyc04g076030.1.1 Transcription factor/ transcription regulator (AHRD V1 **** D7M240_ARALY)	AT5G09460	Sequence-specific DNA binding transcription factor/regulator	-
Solyc07g007150.1.1	0.965659	Solyc07g007150.1.1 Unknown Protein (AHRD V1)	AT5G35090	Unknown protein	-
Solyc11g032100.1.1	0.965657	Solyc11g032100.1.1 MADS box transcription factor (AHRD V1 ***- B2KJ31_POPTO); contains Interpro domain(s) IPR002100 Transcription factor, MADS-box	AT1G71692	Agamous-like 12	AGL12	Encodes a member of the MADS box family of transcription factors. Involved in root cell differentiation and flowering time. Loss of function mutations have abnormal cellular differentiation in the roots and are late flowering. AGL12 along with AGL14, and AGL17 is preferentially expressed in root tissues and represent the only characterized MADS box genes expressed in roots.
Solyc03g005130.1.1	0.965483	Solyc03g005130.1.1 Receptor-like protein kinase (AHRD V1 ***- B6ST43_MAIZE); contains Interpro domain(s) IPR002290 Serine/threonine protein kinase	AT1G34300	S-locus lectin protein kinase	-
Solyc07g020960.2.1	0.965347	Solyc07g020960.2.1 BHLH transcription factor-like protein (AHRD V1 *-** Q5ZAK6_ORYSJ); contains Interpro domain(s) IPR011598 Helix-loop-helix DNA-binding	AT4G29100	Basic helix-loop-helix (bHLH) DNA-binding protein	-
Solyc11g071940.1.1	0.96528	Solyc11g071940.1.1 Unknown Protein (AHRD V1)	AT5G22090	Protein of unknown function (DUF3049)	-
Solyc01g009580.1.1	0.964667	Solyc01g009580.1.1 Terminal flower 1 (Fragment) (AHRD V1 **-- B3VT07_9ROSA); contains Interpro domain(s) IPR008914 Phosphatidylethanolamine-binding protein PEBP	AT5G03840	Terminal flower 1	TFL1	Controls inflorescence meristem identity. Involved in the floral initiation process. Ortholog of the Antirrhinum gene CENTRORADIALIS (CEN). Involved in protein trafficking to the protein storage vacuole.
Solyc08g077240.2.1	0.964018	Solyc08g077240.2.1 Dehydration-responsive family protein (AHRD V1 ***- D7MCX6_ARALY); contains Interpro domain(s) IPR004159 Protein of unknown function DUF248, methyltransferase putative	AT4G18030	S-adenosyl-L-methionine-dependent methyltransferases protein	-
Solyc07g018180.1.1	0.963843	Solyc07g018180.1.1 Receptor like kinase, RLK	AT3G47570	Leucine-rich repeat protein kinase	-
Solyc06g005900.2.1	0.963664	Solyc06g005900.2.1 Unknown Protein (AHRD V1); contains Interpro domain(s) IPR007750 Protein of unknown function DUF674	AT5G43240	Protein of unknown function (DUF674)	-
Solyc08g078290.1.1	0.963659	Solyc08g078290.1.1 Glycoprotein homolog (AHRD V1 *-*- Q8LCM1_ARATH)	AT4G16790	Hydroxyproline-rich glycoprotein	-
Solyc02g078970.2.1	0.963397	Solyc02g078970.2.1 Guanine nucleotide-binding protein G(I)/G(S)/G(T) subunit beta-1 (AHRD V1 *--* GBB1_DANRE); contains Interpro domain(s) IPR020472 G-protein beta WD-40 repeat, region	AT1G10580	Transducin/WD40 repeat-like protein	-
Solyc07g065920.2.1	0.963396	Solyc07g065920.2.1 Ferredoxin-fold anticodon-binding domain-containing protein 1 (AHRD V1 *--* FDXA1_HUMAN); contains Interpro domain(s) IPR019446 Domain of unknown function DUF2431	AT1G55790	Metal ion binding protein	-
Solyc07g043100.1.1	0.963343	Solyc07g043100.1.1 UDP-glucosyltransferase (AHRD V1 **** A7M6U9_IPONI); contains Interpro domain(s) IPR002213 UDP-glucuronosyl/UDP-glucosyltransferase	AT4G15280	UDP-glucosyl transferase 71B5	UGT71B5
Solyc06g009270.2.1	0.963282	Solyc06g009270.2.1 Diacylglycerol kinase 7 (AHRD V1 **** B0KYU1_ARATH); contains Interpro domain(s) IPR016961 Diacylglycerol kinase, plant	AT4G30340	Diacylglycerol kinase 7	DGK7	Encodes a diacylglycerol kinase. Applying a specific diacylglycerol kinase inhibitor to the growth media resulted in reduced root elongation and plant growth. Gene is expressed throughout the plant but is strongest in flowers and young seedlings.
Solyc12g044630.1.1	0.962773	Solyc12g044630.1.1 Profilin (AHRD V1 ***- Q9SMC0_TOBAC); contains Interpro domain(s) IPR005455 Profilin, plant	AT4G29340	Profilin 4	PRF4	Profilin is a low-molecular weight, actin monomer-binding protein that regulates the organization of actin cytoskeleton in eukaryotes, including higher plants. PRF4 and PRF5 are late pollen-specific and are not detectable in other cell types of the plant body including microspores and root hairs. Immunocytochemical studies at the subcellular level reveal that both the constitutive and pollen-spec…
Solyc04g080420.2.1	0.962663	Solyc04g080420.2.1 Myrosinase binding protein (AHRD V1 **-- P93065_BRANA); contains Interpro domain(s) IPR001229 Mannose-binding lectin	AT1G19715	Mannose-binding lectin	-
Solyc02g061780.2.1	0.962409	Solyc02g061780.2.1 NAC domain transcription factor (AHRD V1 **** Q5DM35_WHEAT); contains Interpro domain(s) IPR003441 No apical meristem (NAM) protein	AT2G17040	NAC domain containing protein 36	-	Member of the NAC transcription factor family and more specifically, the ONAC022 subfamily. Involved in leaf and inflorescence stem morphogenesis.
Solyc03g006830.2.1	0.962406	Solyc03g006830.2.1 MADS-box transcription factor 2 (AHRD V1 **** D1MFS7_HEVBR); contains Interpro domain(s) IPR002100 Transcription factor, MADS-box	AT5G62165	Agamous-like 42 (Forever young flower)	AGL42 (FYF)	Encodes a MADS box transcription factor. Expressed in quiescent center. Involved in floral transition.
Solyc11g071450.1.1	0.962265	Solyc11g071450.1.1 Unknown Protein (AHRD V1)	NA	NA	NA
Solyc08g075430.2.1	0.961959	Solyc08g075430.2.1 ABC transporter G family member 14 (AHRD V1 ***- AB14G_ARATH); contains Interpro domain(s) IPR013525 ABC-2 type transporter	AT1G31770	ATP-Binding Cassette G14 (ABC-2 type transporter family protein)	ABCG14
Solyc01g079840.2.1	0.96132	Solyc01g079840.2.1 NEDD8-activating enzyme E1 catalytic subunit (AHRD V1 **** B6TJH0_MAIZE); contains Interpro domain(s) IPR009036 Molybdenum cofactor biosynthesis, MoeB	AT5G19180	E1 C-terminal related 1	ECR1	Encodes a subunit of a RUB-activating enzyme analogous to the E1 ubiquitin-activating enzyme. ECR1 functions as a heterodimer with AXR1 to activate RUB, a ubiquitin-related protein.
Solyc12g026430.1.1	0.961067	Solyc12g026430.1.1 Nucleobase ascorbate transporter (AHRD V1 **-- B9I369_POPTR); contains Interpro domain(s) IPR006043 Xanthine/uracil/vitamin C permease	AT5G62890	Xanthine/uracil/vitamin C permease	-
Solyc05g053370.2.1	0.961009	Solyc05g053370.2.1 Zinc transporter protein (AHRD V1 **** D5LMF9_9FABA); contains Interpro domain(s) IPR004698 Zinc/iron permease, fungal and plant	AT2G30080	ZIP metal transporter 6	ZIP6	Member of Fe(II) transporter isolog family. Gene expression is not regulated by iron, copper, or zinc deficiency or excess.
Solyc06g008820.2.1	0.960793	Solyc06g008820.2.1 Sodium/hydrogen exchanger (AHRD V1 **** Q93YH2_SOLLC); contains Interpro domain(s) IPR018407 Na+/H+ exchanger, isoforms 1-4, conserved region	AT3G05030	Sodium hydrogen exchanger 2	NHX2	Encodes a vacuolar K+/H+ exchanger essential for active K+ uptake at the tonoplast and involved in regulating stomatal closure.
Solyc11g011230.1.1	0.960654	Solyc11g011230.1.1 F-box family protein (AHRD V1 ***- D7KQH0_ARALY); contains Interpro domain(s) IPR001810 Cyclin-like F-box	AT1G13570	F-Box/Rni-like protein	-
Solyc04g014820.2.1	0.960407	Solyc04g014820.2.1 RNA-binding protein (AHRD V1 **-* B6TAS3_MAIZE); contains Interpro domain(s) IPR000504 RNA recognition motif, RNP-1	AT3G07810	RNA-binding (RRM/RBD/RNP motifs) family protein	-
Solyc02g083190.1.1	0.960399	Solyc02g083190.1.1 F-box family protein (AHRD V1 ***- B9HR11_POPTR); contains Interpro domain(s) IPR005174 Protein of unknown function DUF295	AT2G17030	F-Box family protein with A domain of Unknown function (DUF295)	-
Solyc05g007000.2.1	0.960322	Solyc05g007000.2.1 Nitrate transporter (AHRD V1 **** Q7XAK5_PRUPE); contains Interpro domain(s) IPR000109 TGF-beta receptor, type I/II extracellular region	AT1G69850	Nitrate transporter 1:2	NRT1:2	Encodes an inducible component of low-affinity nitrate uptake. mRNA found primarily in root hairs and the epidermis of roots. It also acts as an ABA importer at the site of ABA biosynthesis and is important for the regulation of stomatal aperture in inflorescence stems.
Solyc02g067980.2.1	0.960264	Solyc02g067980.2.1 Serine/threonine-protein phosphatase 2A regulatory subunit delta 1 isoform (AHRD V1 ***- Q0CAR1_ASPTN); contains Interpro domain(s) IPR002554 Protein phosphatase 2A, regulatory B subunit, B56	AT1G13460	Phosphatase 2A B'theta subunit	PP2A	Encodes protein phosphatase 2A (PP2A) B'theta subunit. Targeted to peroxisomes.
Solyc07g041230.2.1	0.960221	Solyc07g041230.2.1 Protein Brevis radix-like 4 (AHRD V1 ***- BRXL4_ARATH); contains Interpro domain(s) IPR013591 Disease resistance/zinc finger/chromosome condensation-like region	AT5G20540	Brevis radix-like 4	BRXL1	Belongs to five-member BRX gene family. Arabidopsis BRX genes share high levels of similarity among each others, with several conserved domains. This protein-protein interaction domain is required and sufficient for BRX activity.
Solyc07g053760.2.1	0.960081	Solyc07g053760.2.1 Serine/threonine phosphatase family protein (AHRD V1 **** C1E0J1_9CHLO); contains Interpro domain(s) IPR015655 Protein phosphatase 2C	AT4G28400	Protein phosphatase 2C	-
Solyc12g013610.1.1	0.959943	Solyc12g013610.1.1 Calmodulin-binding protein (AHRD V1 ***- D7L4F9_ARALY); contains Interpro domain(s) IPR012442 Protein of unknown function DUF1645	AT2G15760	Unknown protein (DUF1645)	-
Solyc06g053920.2.1	0.959809	Solyc06g053920.2.1 Os11g0586300 protein (Fragment) (AHRD V1 ***- Q0IRY4_ORYSJ)	AT3G55760	Unknown protein	-
Solyc04g080520.1.1	0.959701	Solyc04g080520.1.1 Unknown Protein (AHRD V1)	AT1G75260	Oxidoreductase	-	Oxidoreductases acting on NADH or NADPH
Solyc02g090920.2.1	0.959661	Solyc02g090920.2.1 Lipase (AHRD V1 ***- Q5S8F1_RICCO); contains Interpro domain(s) IPR002921 Lipase, class 3	AT5G42930	alpha/beta-hydrolase	-
Solyc04g072090.1.1	0.95948	Solyc04g072090.1.1 Unknown Protein (AHRD V1)	AT1G60500	Dynamin related protein 4C	DRP4C
Solyc01g097040.2.1	0.959207	Solyc01g097040.2.1 IFA-binding protein-like (AHRD V1 *-*- Q5ZC01_ORYSJ); contains Interpro domain(s) IPR007656 Protein of unknown function DUF593	AT1G08800	Protein of unknown function (DUF593)	-
Solyc11g071560.1.1	0.958901	Solyc11g071560.1.1 Restricted tev movement 2 (AHRD V1 *--- D5K216_ARATH); contains Interpro domain(s) IPR008978 HSP20-like chaperone	AT2G27140	HSP20-like chaperone	-
Solyc04g008110.2.1	0.958621	Solyc04g008110.2.1 Histidine kinase 2 (AHRD V1 **** A3QVR9_LOTJA); contains Interpro domain(s) IPR006189 CHASE	AT2G01830	Wooden Leg	WOL	Histidine kinase: cytokinin-binding receptor that transduces cytokinin signals across the plasma membrane
Solyc03g116670.2.1	0.958491	Solyc03g116670.2.1 TPR domain protein (AHRD V1 *-*- B6U810_MAIZE); contains Interpro domain(s) IPR011990 Tetratricopeptide-like helical	AT5G20190	Tetratricopeptide repeat (TPR)-like protein	-
Solyc03g034050.2.1	0.958307	Solyc03g034050.2.1 FAM96B protein (AHRD V1 **-- A8NHC1_COPC7)	AT3G50845	Unknown protein (DUF59)	-
Solyc11g066120.1.1	0.958265	Solyc11g066120.1.1 Unknown Protein (AHRD V1)	NA	NA	NA
Solyc01g091890.2.1	0.958176	Solyc01g091890.2.1 Ubiquitin-related modifier 1 homolog (AHRD V1 ***- C1BWZ5_ESOLU); contains Interpro domain(s) IPR015221 Ubiquitin related modifier 1	AT3G61113	Ubiquitin related modifier 1	-
Solyc01g089960.2.1	0.957805	Solyc01g089960.2.1 WRKY family transcription factor (AHRD V1 *-*- D7LBR5_ARALY); contains Interpro domain(s) IPR003657 DNA-binding WRKY	AT2G44745	WRKY DNA-binding protein 12	WRKY12
Solyc04g014910.2.1	0.957796	Solyc04g014910.2.1 Receptor kinase-like protein (AHRD V1 ***- Q9SD64_ARATH); contains Interpro domain(s) IPR002290 Serine/threonine protein kinase	AT3G47090	Leucine-rich repeat protein kinase	-
Solyc09g011380.2.1	0.957689	Solyc09g011380.2.1 BEL1-like homeodomain protein 9 (AHRD V1 *--- BLH9_ARATH); contains Interpro domain(s) IPR006563 POX	AT5G02030	Replumless	RPL	Mutant has additional lateral organs and phyllotaxy defect. Encodes a homeodomain transcription factor. Has sequence similarity to the Arabidopsis ovule development regulator Bell1. Binds directly to the AGAMOUS cis-regulatory element. Its localization to the nucleus is dependent on the coexpression of either STM or BP.
Solyc12g044420.1.1	0.957406	Solyc12g044420.1.1 Avr9/Cf-9 rapidly elicited protein 146 (AHRD V1 **-- Q9FQZ6_TOBAC)	AT1G52140	Unknown protein	-
Solyc04g054730.2.1	0.957116	Solyc04g054730.2.1 High affinity sulfate transporter 2 (AHRD V1 **** SUT2_STYHA); contains Interpro domain(s) IPR001902 Sulphate anion transporter	AT5G10180	Sulfate transporter 2;1	SULTR2;1	Encodes a low-affinity sulfate transporter expressed in the root cap and central cylinder, where it is induced by sulfur starvation. Expression in the shoot vascular system is not induced by sulfur starvation.
Solyc08g076900.2.1	0.956888	Solyc08g076900.2.1 Unknown Protein (AHRD V1)	NA	NA	NA
Solyc05g015700.1.1	0.956734	Solyc05g015700.1.1 Os02g0508100 protein (Fragment) (AHRD V1 ***- Q0E0Z9_ORYSJ)	AT3G48660	Protein of unknown function (DUF3339)	-
Solyc11g068750.1.1	0.95659	Solyc11g068750.1.1 NAC domain protein IPR003441 (AHRD V1 ***- B9HQ28_POPTR); contains Interpro domain(s) IPR003441 No apical meristem (NAM) protein	AT2G27300	NTM1-like 8	NTL8
Solyc10g050990.1.1	0.956522	Solyc10g050990.1.1 Unknown Protein (AHRD V1)	NA	NA	NA
Solyc09g075420.2.1	0.956164	Solyc09g075420.2.1 Ethylene responsive transcription factor 2b (AHRD V1 *-*- C0J9I6_9ROSA); contains Interpro domain(s) IPR001471 Pathogenesis-related transcriptional factor and ERF, DNA-binding IPR001711 Phospholipase C, phosphatidylinositol-specific, Y domain	AT2G47520	Ethylene Response Factor 71	ERF71	Encodes a member of the ERF (ethylene response factor) subfamily B-2 of ERF/AP2 transcription factor family. The protein contains one AP2 domain. There are 5 members in this subfamily including RAP2.2 AND RAP2.12.
Solyc01g104190.2.1	0.955932	Solyc01g104190.2.1 Unknown Protein (AHRD V1)	AT1G60870	Maternal effect embryo arrest 9	MEE9
Solyc12g009630.1.1	0.955914	Solyc12g009630.1.1 Calmodulin-like protein (AHRD V1 *-*- Q6RZU7_MUSAC); contains Interpro domain(s) IPR011992 EF-Hand type	AT1G05990	Root hair specific 1	RHS1
Solyc08g028780.1.1	0.955783	Solyc08g028780.1.1 AT5G28150-like protein (Fragment) (AHRD V1 *-*- D6PS16_9BRAS); contains Interpro domain(s) IPR008586 Protein of unknown function DUF868, plant	AT5G11000	Plant protein of unknown function (DUF868)	-
Solyc12g006800.1.1	0.955725	Solyc12g006800.1.1 Myb family transcription factor-like (AHRD V1 **-- Q6Z869_ORYSJ); contains Interpro domain(s) IPR006447 Myb-like DNA-binding region, SHAQKYF class	AT2G03500	MYB-like transcription factor	-
Solyc01g007990.2.1	0.955086	Solyc01g007990.2.1 RLK, Receptor like protein, putative resistance protein with an antifungal domain	AT1G70520	Cysteine-rich RLK (receptor-like protein kinase) 2	CRK2
Solyc09g010690.2.1	0.955007	Solyc09g010690.2.1 Ankyrin repeat domain-containing protein 28 (AHRD V1 ***- B6TJ47_MAIZE); contains Interpro domain(s) IPR002110 Ankyrin	AT2G28840	XB3 ortholog 1 in Arabidopsis thaliana	XBAT31
Solyc06g005600.2.1	0.954853	Solyc06g005600.2.1 Unknown Protein (AHRD V1)	AT5G59460	Scarecrow-like transcription factor 11	SCL11
Solyc10g051030.1.1	0.954823	Solyc10g051030.1.1 Ternary complex factor MIP1 (AHRD V1 **-- B6UE27_MAIZE); contains Interpro domain(s) IPR006869 Protein of unknown function DUF547	AT5G66600	Unknown protein (DUF547)	-
Solyc02g078530.2.1	0.954608	Solyc02g078530.2.1 Receptor-like protein kinase At3g21340 (AHRD V1 **** RLK6_ARATH); contains Interpro domain(s) IPR002290 Serine/threonine protein kinase	AT3G09010	Protein kinase	-
Solyc02g078880.2.1	0.954568	Solyc02g078880.2.1 ATP-dependent RNA helicase (AHRD V1 ***- C4QVZ6_PICPG); contains Interpro domain(s) IPR011545 DNA/RNA helicase, DEAD/DEAH box type, N-terminal	AT5G05450	P-loop containing nucleoside triphosphate hydrolase	-
Solyc01g100140.2.1	0.954511	Solyc01g100140.2.1 Protein DEHYDRATION-INDUCED 19 homolog 3 (AHRD V1 **-- DI193_ARATH); contains Interpro domain(s) IPR008598 Drought induced 19	AT3G05700	Drought-responsive protein	-
Solyc10g084740.1.1	0.954221	Solyc10g084740.1.1 rRNA-processing protein utp23 (AHRD V1 *--- UTP23_SCHPO); contains Interpro domain(s) IPR006984 Protein of unknown function DUF652	AT2G34570	Maternal effect embryo arrest 21	MEE21
Solyc03g110910.2.1	0.954191	Solyc03g110910.2.1 Histone acetyltransferase ELP3 family protein (AHRD V1 **-- Q22HD8_TETTH); contains Interpro domain(s) IPR005910 Histone acetyltransferase ELP3	AT5G50320	Elongata 3	ELO3	A subunit of Elongator, a histone acetyl transferase complex, consisting of six subunits (ELP1?ELP6), that copurifies with the elongating RNAPII in yeast and humans. Three Arabidopsis thaliana genes, encoding homologs of the yeast Elongator subunits ELP1, ELP3 (histone acetyl transferase), and ELP4 are responsible for the narrow leaf phenotype in elongata mutants and for reduced root growth that …
Solyc03g116330.2.1	0.954122	Solyc03g116330.2.1 Homology to unknown gene (AHRD V1 ***- Q014A6_OSTTA)	AT1G74530	Unknown protein	-
Solyc08g014030.1.1	0.953699	Solyc08g014030.1.1 GRAS family transcription factor (AHRD V1 **-- B9MY72_POPTR); contains Interpro domain(s) IPR005202 GRAS transcription factor	AT4G37650	Short Root	SHR	Involved in radial organization of the root and shoot axial organs. Essential for normal shoot gravitropism. The protein moves in a highly specific manner from the cells of the stele in which it is synthesized outward. Movement requires sequences within the GRAS and VHIID domains.
Solyc10g076880.1.1	0.953457	Solyc10g076880.1.1 Hsp20/alpha crystallin family protein expressed (AHRD V1 **-- Q10FT7_ORYSJ); contains Interpro domain(s) IPR008978 HSP20-like chaperone	AT1G54400	HSP20-like chaperone	-
Solyc05g042030.2.1	0.952939	Solyc05g042030.2.1 BAH-PHD domain-containing protein (Fragment) (AHRD V1 **-- A9S8N5_PHYPA); contains Interpro domain(s) IPR001025 Bromo adjacent region	AT4G22140	Early bolting In short days	EBS
Solyc01g010230.2.1	0.952866	Solyc01g010230.2.1 Unknown Protein (AHRD V1)	NA	NA	NA
Solyc01g010190.2.1	0.952583	Solyc01g010190.2.1 Unknown Protein (AHRD V1)	AT5G48050	Retrotransposon gag protein	-
Solyc05g015720.1.1	0.95234	Solyc05g015720.1.1 MADS box transcription factor-like protein (AHRD V1 **** Q9FJQ7_ARATH); contains Interpro domain(s) IPR002487 Transcription factor, K-box	AT1G77080.4	Agamous-like 27	AGL27
Solyc07g054810.1.1	0.952285	Solyc07g054810.1.1 Unknown Protein (AHRD V1)	NA	NA	NA
Solyc01g103500.2.1	0.952079	Solyc01g103500.2.1 Unknown Protein (AHRD V1)	AT1G58007	Unknown protein	-
Solyc03g005120.2.1	0.952018	Solyc03g005120.2.1 Cystine transporter Cystinosin (AHRD V1 **** Q2URL9_ASPOR); contains Interpro domain(s) IPR005282 Lysosomal cystine transporter	AT5G40670	PQ-Loop repeat family protein / Transmembrane family protein; Lysosomal Cystine transporter	-
Solyc11g011440.1.1	0.951834	Solyc11g011440.1.1 Aspartic proteinase nepenthesin-1 (AHRD V1 **-- B6TS94_MAIZE); contains Interpro domain(s) IPR001461 Peptidase A1	AT1G66180	Putative aspartyl protease	ASPGA1	ASPGA1 expression is induced in response to light and ascorbate.
Solyc10g054010.1.1	0.951239	Solyc10g054010.1.1 BZIP transcription factor (AHRD V1 ***- C0KYN1_SOLLC); contains Interpro domain(s) IPR011700 Basic leucine zipper	AT1G75390	Basic leucine-zipper 44	bZIP44
Solyc08g075370.2.1	0.951196	Solyc08g075370.2.1 Unknown Protein (AHRD V1); contains Interpro domain(s) IPR001464 Annexin	NA	NA	NA
Solyc02g084290.1.1	0.950389	Solyc02g084290.1.1 Unknown Protein (AHRD V1)	NA	NA	NA
Solyc03g117090.2.1	0.950318	Solyc03g117090.2.1 Unknown Protein (AHRD V1)	AT1G80700	Unknown protein	-
Solyc01g107280.2.1	0.950119	Solyc01g107280.2.1 Unknown Protein (AHRD V1)	AT3G19550	Unknown protein	-
Solyc02g093330.2.1	0.949999	Solyc02g093330.2.1 Nup98 (Fragment) (AHRD V1 *--- A1YK38_DROME); contains Interpro domain(s) IPR007230 Peptidase S59, nucleoporin	AT1G10390	Nucleoporin autopeptidase	-
Solyc04g005910.2.1	0.949948	Solyc04g005910.2.1 Receptor like kinase, RLK	AT3G25560	NSP-interacting kinase 2	NIK2
Solyc04g080710.2.1	0.949669	Solyc04g080710.2.1 BHLH transcription factor-like protein (AHRD V1 *-*- Q5ZAK6_ORYSJ); contains Interpro domain(s) IPR011598 Helix-loop-helix DNA-binding	AT1G27660	Basic helix-loop-helix (bHLH) DNA-binding protein	-
Solyc06g066820.2.1	0.949478	Solyc06g066820.2.1 Gibberellin 3-beta-hydroxylase (Fragment) (AHRD V1 ***- D9ZZW0_9FABA); contains Interpro domain(s) IPR005123 Oxoglutarate and iron-dependent oxygenase	AT1G15550	Gibberellin 3-oxidase 1	GA3OX1	Involved in later steps of the gibberellic acid biosynthetic pathway. Activated by AGAMOUS in a cal-1, ap1-1 background. Deletion of 208 bp from -1016 to -809 (&#916;-808) resulted in loss of GA-negative feedback (this sequence, which contains a 43-bp sequence GNFEI, was shown to be sufficient for GA-negative feedback).
Solyc09g097830.2.1	0.949471	Solyc09g097830.2.1 TPR repeat protein (AHRD V1 **-- B0JK10_MICAN); contains Interpro domain(s) IPR011990 Tetratricopeptide-like helical	AT3G04240	Secret Agent	SEC	Has O-linked N-acetyl glucosamine transferase activity. Similar to Arabidopsis SPY gene.
Solyc04g054150.1.1	0.948944	Solyc04g054150.1.1 Nuclear transcription factor Y subunit B-3 (AHRD V1 **** B6SUG8_MAIZE); contains Interpro domain(s) IPR003957 Transcription factor, CBFA/NFYB, DNA topoisomerase	AT4G14540	Nuclear Factor Y, Subunit B3	NF-YB3
Solyc02g079020.2.1	0.948919	Solyc02g079020.2.1 AP2 domain-containing transcription factor (AHRD V1 *--* B9HWL7_POPTR); contains Interpro domain(s) IPR003340 Transcriptional factor B3	AT2G30470	High-level expression of sugar-inducible gene 2	HSI2	HSI2 is a member of a novel family of B3 domain proteins with a sequence similar to the ERF-associated amphiphilic repression (EAR) motif. It functions as an active repressor of the Spo minimal promoter (derived from a gene for sweet potato sporamin A1) through the EAR motif. It contains a plant-specific B3 DNA-binding domain. The Arabidopsis genome contains 42 genes with B3 domains which could b…
Solyc03g095500.2.1	0.948861	Solyc03g095500.2.1 Thioredoxin h-like protein (AHRD V1 ***- Q8H6X3_TOBAC); contains Interpro domain(s) IPR015467 Thioredoxin, core	AT3G08710	Thioredoxin H-Type 9	TH9	Associated to plasma membrane. Moves cell to cell, suggesting a role in intercellular communication.
Solyc03g025450.2.1	0.948728	Solyc03g025450.2.1 Receptor-like protein kinase (AHRD V1 *-*- Q9FZP2_ARATH); contains Interpro domain(s) IPR002290 Serine/threonine protein kinase	AT3G49060	U-box domain-containing protein kinase	-
Solyc02g088110.2.1	0.948689	Solyc02g088110.2.1 Polypyrimidine tract-binding protein-like (AHRD V1 **** Q2XTB3_SOLTU); contains Interpro domain(s) IPR012677 Nucleotide-binding, alpha-beta plait	AT3G01150	Polypyrimidine tract-binding protein 1	PTB1	Encodes one of the two polypyrimidine tract-binding (PTB) protein homologs in the Arabidopsis genome. Double mutants have defects in pollen germination.
Solyc04g009280.1.1	0.948501	Solyc04g009280.1.1 IMP dehydrogenase/GMP reductase (AHRD V1 **-- B6SV42_MAIZE)	AT3G57180	Brassinazole(Brz) insensitive pale green 2	BPG2
Solyc04g050140.2.1	0.948168	Solyc04g050140.2.1 Genomic DNA chromosome 5 P1 clone MRH10 (AHRD V1 **-- Q9FND1_ARATH); contains Interpro domain(s) IPR009291 Protein of unknown function DUF946, plant	AT3G04350	Unknown protein (DUF946)	-	Plant protein of CONTAINS InterPro DOMAIN/s: Protein of unknown function DUF946 (InterPro:IPR009291); BEST Arabidopsis thaliana protein match is: Plant protein of unknown function (DUF946) (TAIR:AT5G18490.1); Has 389 Blast hits to 369 proteins in 101 species: Archae - 0; Bacteria - 21; Metazoa - 15; Fungi - 143; Plants - 203; Viruses - 0; Other Eukaryotes - 7 (source: NCBI BLink).
Solyc10g047360.1.1	0.947883	Solyc10g047360.1.1 Polyadenylate-binding protein family protein (AHRD V1 **** D7MT99_ARALY); contains Interpro domain(s) IPR000504 RNA recognition motif, RNP-1	AT5G65260	RNA-binding (RRM/RBD/RNP motifs) family protein	-
Solyc01g095150.2.1	0.947842	Solyc01g095150.2.1 Late embryogenesis abundant protein (Fragment) (AHRD V1 **-- B7TGE2_PINSY); contains Interpro domain(s) IPR013990 Water Stress and Hypersensitive response	AT2G46140	Late embryogenesis abundant protein	LEA
Solyc07g008210.2.1	0.94763	Solyc07g008210.2.1 TPR domain protein (AHRD V1 *-*- B6U810_MAIZE); contains Interpro domain(s) IPR011990 Tetratricopeptide-like helical	AT1G80130	Tetratricopeptide repeat (TPR)-like protein	-
Solyc02g069060.2.1	0.947461	Solyc02g069060.2.1 Phloem lectin (AHRD V1 --*- Q8LK67_9ROSI)	AT1G10155	Phloem protein 2-A10	PP2-A10
Solyc07g056340.2.1	0.947421	Solyc07g056340.2.1 RNA-binding protein (AHRD V1 *--* A8JCE7_CHLRE); contains Interpro domain(s) IPR007201 RNA recognition motif 2	AT1G29400	Mei2-like protein 5	ML5	A member of mei2-like gene family, predominantly plant-based family of genes encoding RNA binding proteins with characteristic presence of a highly conserved RNA binding motif first described in the mei2 gene of the fission yeast S. pombe. In silico analyses reveal nine mei2 -like genes in A. thaliana. They were grouped into four distinct clades, based on overall sequence similarity and subfamily…
Solyc08g068810.2.1	0.94726	Solyc08g068810.2.1 Ubiquitin carboxyl-terminal hydrolase (AHRD V1 **** B9SXP1_RICCO); contains Interpro domain(s) IPR001394 Peptidase C19, ubiquitin carboxyl-terminal hydrolase 2	AT5G10790	Ubiquitin-Specific Protease 22	UBP22
Solyc04g014800.2.1	0.946591	Solyc04g014800.2.1 L-galactose-1-phosphate phosphatase 2	AT3G02870	L-galactose-1-phosphate phosphatase	VTC4	Involved in ascorbate biosynthesis.
Solyc01g098520.2.1	0.94596	Solyc01g098520.2.1 Unknown Protein (AHRD V1); contains Interpro domain(s) IPR002099 DNA mismatch repair protein	AT4G35520	Mutl Protein Homolog 3	MLH3	DNA mismatch repair protein similar to MutL. Required for normal levels of meiotic crossovers
Solyc03g082820.2.1	0.945588	Solyc03g082820.2.1 Impaired sucrose induction 1-like protein (AHRD V1 ***- Q5TJC6_SOLTU); contains Interpro domain(s) IPR016024 Armadillo-type fold	AT4G27750	Impaired sucrose induction 1	ISI1	A genetic locus involved in sugar sensing and coordinating carbohydrate synthesis and utilization by the whole plant. Lines carrying mutations in this gene shows restricted carbohydrate allocation to plant growth and seed set, elevated chlorophyll levels, and reduced sugar induction of starch biosynthesis.
Solyc08g081760.1.1	0.945302	Solyc08g081760.1.1 Os11g0223400 protein (Fragment) (AHRD V1 *--- Q0ITS2_ORYSJ)	AT1G64140	Loricrin-related protein	-
Solyc07g045450.1.1	0.945201	Solyc07g045450.1.1 Unknown Protein (AHRD V1)	AT2G04480	Unknown protein	-
Solyc07g055140.2.1	0.945034	Solyc07g055140.2.1 Unknown Protein (AHRD V1); contains Interpro domain(s) IPR007789 Protein of unknown function DUF688	AT2G30990	Protein of unknown function (DUF688)	-
Solyc08g082870.2.1	0.944966	Solyc08g082870.2.1 Dehydrogenase/reductase SDR family member 13 (AHRD V1 **-- DHR13_HUMAN); contains Interpro domain(s) IPR002347 Glucose/ribitol dehydrogenase	AT4G24050	NAD(P)-binding Rossmann-fold protein	-
Solyc09g098050.2.1	0.944772	Solyc09g098050.2.1 Ankyrin repeat-containing protein At5g02620 (AHRD V1 *--- Y5262_ARATH); contains Interpro domain(s) IPR002110 Ankyrin	AT3G18670	Ankyrin repeat-containing protein	-
Solyc12g010060.1.1	0.944732	Solyc12g010060.1.1 Eukaryotic translation initiation factor 5A (AHRD V1 ***- Q207T7_GYMCO); contains Interpro domain(s) IPR019769 Translation elongation factor, IF5A, hypusine site	AT1G13950	Eukaryotic Elongation Factor 5A-1	EIF5A-1	Encodes eukaryotic translation initiation factor 5A (EIF-5A).In mammalian cells it functions as a shuttle protein that translocates mRNA from the nucleus to cytoplasmic ribosomes. Overexpression results in an increase in both primary and secondary xylem formation. In RNAi suppressed lines, xylem formation is reduced.
Solyc09g007710.2.1	0.944676	Solyc09g007710.2.1 TIR-NBS-LRR, resistance protein	AT5G36930	Disease resistance protein (TIR-NBS-LRR class)	-
Solyc11g069900.1.1	0.94465	Solyc11g069900.1.1 Unknown Protein (AHRD V1)	NA	NA	NA
Solyc04g080670.2.1	0.943975	Solyc04g080670.2.1 Inositol pentakisphosphate 2-kinase (AHRD V1 **** A7X641_SOYBN); contains Interpro domain(s) IPR018009 Inositol-pentakisphosphate 2-kinase, metazoa	AT5G42810	Inositol-pentakisphosphate 2-kinase 1	IPK1	Encodes an inositol tetra-/pentaphosphate 2-kinase, involved in the biosynthesis of phytic acid, a regulator of intracellular signaling, a highly abundant animal antinutrient, and a phosphate and mineral storage compound in plant seeds.
Solyc07g025370.2.1	0.94391	Solyc07g025370.2.1 Cytochrome P450	AT1G75130	Cytochrome P450, family 721, subfamily A, polypeptide 1	CYP721A1
Solyc03g119630.2.1	0.943803	Solyc03g119630.2.1 Agenet domain-containing protein / bromo-adjacent homology (BAH) domain-containing protein-like (AHRD V1 *-*- Q69N34_ORYSJ); contains Interpro domain(s) IPR006121 Heavy metal transport/detoxification protein	AT3G25855	Copper transport protein	-
Solyc03g007520.2.1	0.943578	Solyc03g007520.2.1 Proline-rich cell wall protein-like (AHRD V1 ***- Q8LG11_ARATH); contains Interpro domain(s) IPR015940 Ubiquitin-associated/translation elongation factor EF1B, N-terminal, eukaryote	AT5G53330	Ubiquitin-associated/translation elongation factor EF1B protein	EF1B
Solyc10g009280.2.1	0.943475	Solyc10g009280.2.1 Calcium-responsive transcription coactivator (AHRD V1 *--* CREST_RAT); contains Interpro domain(s) IPR007726 SSXT	AT4G00850	GRF1-interacting factor 3	GIF3	Arabidopsis thaliana GRF1-interacting factor 3 (GIF3) mRNA
Solyc01g094640.2.1	0.94303	Solyc01g094640.2.1 ( related) (AHRD V1 ***- Q2HTJ8_MEDTR)	AT4G00440	Ton1 recruiting motif 15	TRM15
Solyc01g099370.2.1	0.942389	Solyc01g099370.2.1 SRC2 homolog (Fragment) (AHRD V1 ***- B3IYJ9_9SOLA); contains Interpro domain(s) IPR018029 C2 membrane targeting protein	AT1G09070	Soybean gene regulated by cold-2	SRC2	SRC2 specifically binds the peptide PIEPPPHH, and moves from ER to a vacuole fraction where it gets internalized. Involved in Protein Storage Vacuole targeting.
Solyc04g025040.1.1	0.942271	Solyc04g025040.1.1 Unknown Protein (AHRD V1)	NA	NA	NA
Solyc03g112270.2.1	0.94202	Solyc03g112270.2.1 LRR, resistance protein fragment	AT5G05850	Plant intracellular Ras group-related LRR 1	PIRL1	Encodes PIRL1, a member of the Plant Intracellular Ras-group-related LRRs (Leucine rich repeat proteins). PIRLs are a distinct, plant-specific class of intracellular LRRs that likely mediate protein interactions, possibly in the context of signal transduction. PIRL1 (AT5G05850) and PIRL9 (AT3G11330) are genetically redundant and are required for differentiation of microspores into pollen.
Solyc03g097670.2.1	0.941871	Solyc03g097670.2.1 ATP binding protein (AHRD V1 **-- D7LS09_ARALY); contains Interpro domain(s) IPR003594 ATP-binding region, ATPase-like	AT3G48770	DNA binding; ATP Binding protein	-
Solyc02g080940.2.1	0.941804	Solyc02g080940.2.1 Proline synthetase co-transcribed bacterial homolog protein (AHRD V1 **-- B5X4B5_SALSA); contains Interpro domain(s) IPR011078 Predicted pyridoxal phosphate-dependent enzyme, YBL036C type	AT1G11930	Predicted pyridoxal phosphate-dependent enzyme, Ybl036C type	-
Solyc03g113730.2.1	0.941639	Solyc03g113730.2.1 B12D protein (AHRD V1 ***- Q9XHD5_IPOBA); contains Interpro domain(s) IPR010530 B12D	AT3G48140	B12D protein	-
Solyc04g072940.2.1	0.941547	Solyc04g072940.2.1 Unknown Protein (AHRD V1)	AT1G78110	Unknown protein	-
Solyc01g067070.2.1	0.941421	Solyc01g067070.2.1 Mitochondrial deoxynucleotide carrier (AHRD V1 **** B4FIJ0_MAIZE); contains Interpro domain(s) IPR002067 Mitochondrial carrier protein	AT5G48970	Mitochondrial thiamin diphosphate carrier	-
Solyc02g090010.1.1	0.94142	Solyc02g090010.1.1 Molybdopterin synthase sulfur carrier subunit (AHRD V1 **** MOC2A_ORYSJ); contains Interpro domain(s) IPR003749 ThiamineS	AT4G10100	Co-Factor for nitrate, reductase and xanthine dehydrogenase 7	CNX7	Similar to Molybdenum cofactor synthesis protein 2 small subunit (Molybdopterin- synthase small subunit) (MOCS2A); sir loss-of-function mutants are resistant to sirtinol, a modulator of auxin signaling.
Solyc08g014440.2.1	0.941352	Solyc08g014440.2.1 CREB-binding protein (Fragment) (AHRD V1 *--* Q8QZV8_MOUSE); contains Interpro domain(s) IPR000197 Zinc finger, TAZ-type	AT1G05690	BTB and TAZ domain protein 3	bt3	BTB and TAZ domain protein. Acts redunantly with BT1 and BT2 during female gametophyte development. Acts with BT2 during male gametophyte development.
Solyc04g007800.2.1	0.94123	Solyc04g007800.2.1 C2 domain-containing protein (AHRD V1 **-- D7KYE6_ARALY); contains Interpro domain(s) IPR018029 C2 membrane targeting protein	AT1G70810	Calcium-dependent lipid-binding (CaLB domain) protein	-
Solyc11g068970.1.1	0.941192	Solyc11g068970.1.1 Aluminum-activated malate transporter (Fragment) (AHRD V1 *--- Q07DP9_AEGSP); contains Interpro domain(s) IPR006214 Uncharacterised protein family UPF0005	AT1G08440	Aluminium activated malate transporter	-
Solyc03g005420.1.1	0.941029	Solyc03g005420.1.1 Flotillin domain protein (AHRD V1 ***- Q4X200_ASPFU); contains Interpro domain(s) IPR001107 Band 7 protein	AT5G25260	SPFH/Band 7/PHB domain-Containing Membrane-Associated protein	-
Solyc10g008880.2.1	0.940459	Solyc10g008880.2.1 One zinc finger protein (AHRD V1 **-- Q75PR0_PHYPA)	AT1G28520	Vascular plant one zinc finger protein	VOZ1
Solyc08g061260.2.1	0.940439	Solyc08g061260.2.1 G-protein-coupled receptor 1 (AHRD V1 ***- D7KC35_ARALY); contains Interpro domain(s) IPR000848 cAMP-type GPCR	AT1G48270	G-protein-coupled receptor 1	GCR1	Encodes a protein similar to G-coupled receptor with 7 transmembrane regions. Overexpression studies suggest this gene is involved in dormancy and flowering. Reduction of expression results in decreased sensitivity to cytokinin.
Solyc09g014480.1.1	0.940129	Solyc09g014480.1.1 Polygalacturonase inhibitor protein (AHRD V1 ***- Q40160_SOLLC); contains Interpro domain(s) IPR013210 Leucine-rich repeat, N-terminal	AT5G06870	Polygalacturonase inhibiting protein 2	PGIP2	Encodes a polygalacturonase inhibiting protein involved in plant defense response. PGIPs inhibit the activity of pectin degrading enzymes such as those produced by fungal pathogens. PGIP2 is induced by fungal infection and methyl jasmonate.
Solyc05g007890.2.1	0.939903	Solyc05g007890.2.1 Myb family transcription factor-like (AHRD V1 *--* Q6H510_ORYSJ); contains Interpro domain(s) IPR006447 Myb-like DNA-binding region, SHAQKYF class	AT1G69580	Homeodomain-like protein	-
Solyc10g005020.2.1	0.939155	Solyc10g005020.2.1 Unknown Protein (AHRD V1)	AT3G61920	Unknown protein	-
Solyc08g076420.2.1	0.93912	Solyc08g076420.2.1 Poly polymerase catalytic domain containing protein expressed (AHRD V1 **-- Q84T80_ORYSJ); contains Interpro domain(s) IPR012317 Poly(ADP-ribose) polymerase, catalytic region	AT1G32230	Radical-induced cell death 1	RCD1	Encodes a protein belonging to the (ADP-ribosyl)transferase domain-containing subfamily of WWE protein-protein interaction domain protein family. Superoxide radicals are necessary and sufficient to propagate cell death or lesion formation in rcd1 mutants. Without stress treatment, RCD1 is localized in the nucleus. Under high salt or oxidative stress, RCD1 is found not only in the nucleus but also…
Solyc08g006670.2.1	0.93892	Solyc08g006670.2.1 Unknown Protein (AHRD V1)	AT5G63480	Unknown protein	-
Solyc08g077480.2.1	0.938825	Solyc08g077480.2.1 Os04g0585900 protein (Fragment) (AHRD V1 *-*- Q0JAP2_ORYSJ); contains Interpro domain(s) IPR007650 Protein of unknown function DUF581	AT5G47060	Unknown protein (DUF581)	-
Solyc11g044800.1.1	0.93836	Solyc11g044800.1.1 PHP domain-containing protein (AHRD V1 ***- D7L064_ARALY); contains Interpro domain(s) IPR003141 Polymerase and histidinol phosphatase, N-terminal	AT2G13840	Polymerase/histidinol phosphatase-like protein	-
Solyc03g059250.2.1	0.938053	Solyc03g059250.2.1 Serine/threonine kinase (AHRD V1 *-** C4QNN2_SCHMA); contains Interpro domain(s) IPR002290 Serine/threonine protein kinase	AT3G20860	NIMA-related kinase 5	NEK5	Encodes a member of the NIMA-related serine/threonine kinases (Neks) that have been linked to cell-cycle regulation in fungi and mammals. Plant Neks might be involved in plant development processes.
Solyc08g014120.2.1	0.938016	Solyc08g014120.2.1 BHLH transcription factor (AHRD V1 **** Q7XJU2_ARATH); contains Interpro domain(s) IPR011598 Helix-loop-helix DNA-binding	AT2G31730	Basic helix-loop-helix (bHLH) DNA-binding protein	-
Solyc02g072220.1.1	0.937973	Solyc02g072220.1.1 Unknown Protein (AHRD V1)	AT2G42760	Unknown protein	-
Solyc02g055370.2.1	0.937469	Solyc02g055370.2.1 Transcriptional factor B3 family protein (AHRD V1 ***- D7LIC1_ARALY); contains Interpro domain(s) IPR003340 Transcriptional factor B3	AT4G31690	Transcriptional factor B3 protein	-
Solyc04g025770.1.1	0.937075	Solyc04g025770.1.1 Unknown Protein (AHRD V1)	NA	NA	NA
Solyc11g010370.1.1	0.937056	Solyc11g010370.1.1 At4g40080-like protein (Fragment) (AHRD V1 ***- B3SK88_ARALP); contains Interpro domain(s) IPR013809 Epsin-like, N-terminal	AT4G40080	ENTH/ANTH/VHS protein	-
Solyc03g120970.2.1	0.937023	Solyc03g120970.2.1 Gibberellin 2-beta-dioxygenase 2 (AHRD V1 ***- G2OX2_ARATH); contains Interpro domain(s) IPR005123 Oxoglutarate and iron-dependent oxygenase	AT1G79760	Downstream target of AGL15-4	DTA4	Identified as target of the AGL15 binding motif CArG.
Solyc11g045110.1.1	0.936789	Solyc11g045110.1.1 Sucrose-phosphate synthase 1 (AHRD V1 ***- Q5EEP9_VITVI); contains Interpro domain(s) IPR012819 Sucrose phosphate synthase, plant	AT4G10120	Sucrose-phosphate synthase	ATSPS4F	Encodes a protein with putative sucrose-phosphate synthase activity.
Solyc02g084960.1.1	0.936445	Solyc02g084960.1.1 Genomic DNA chromosome 5 TAC clone K1F13 (AHRD V1 ***- Q9FJZ5_ARATH)	AT5G66440	Unknown protein	-
Solyc02g086590.2.1	0.936177	Solyc02g086590.2.1 RLK, Receptor like protein, putative resistance protein with an antifungal domain	AT5G40380	Cysteine-rich RLK (Receptor-Like Protein Kinase) 42	CRK42	Encodes a cysteine-rich receptor-like protein kinase.
Solyc09g066280.2.1	0.935792	Solyc09g066280.2.1 Uncharacterized basic helix-loop-helix protein At1g06150 (AHRD V1 *--- Y1615_ARATH); contains Interpro domain(s) IPR001092 Basic helix-loop-helix dimerisation region bHLH	AT1G06150	Embryo defective 1444	EMB1444
Solyc05g016230.2.1	0.935789	Solyc05g016230.2.1 Breast cancer type 1 susceptibility protein homolog (Fragment) (AHRD V1 *--- A5A751_PIG); contains Interpro domain(s) IPR001357 BRCT	AT1G04020	Breast cancer associated ring 1	BARD1	Encodes a protein containing two tandem BRCA1 C-Terminal (BRCT) domains, which function in phosphorylation-dependent protein?protein interactions.Loss of function mutations cause defects in meristem organization due to failure to repress WUS. BARD1 binds to WUS promoter and over expression of BARD reduces the extent of WUS expression.
Solyc12g096480.1.1	0.935635	Solyc12g096480.1.1 GDU1 (AHRD V1 ***- B6TY22_MAIZE)	AT4G25760	Glutamine dumper 2	GDU2	Encodes a member of the GDU (glutamine dumper) family proteins involved in amino acid export: At4g31730 (GDU1), At4g25760 (GDU2), At5g57685 (GDU3), At2g24762 (GDU4), At5g24920 (GDU5), At3g30725 (GDU6) and At5g38770 (GDU7).
Solyc03g121280.2.1	0.935502	Solyc03g121280.2.1 Os03g0731050 protein (Fragment) (AHRD V1 ***- C7IZG5_ORYSJ); contains Interpro domain(s) IPR004949 Protein of unknown function DUF266, plant	AT3G21310	Core-2/I-branching beta-1,6-N-acetylglucosaminyltransferase	-
Solyc02g078870.1.1	0.935392	Solyc02g078870.1.1 Unknown Protein (AHRD V1)	NA	NA	NA
Solyc02g092010.2.1	0.935254	Solyc02g092010.2.1 GTP-binding protein hflX (AHRD V1 *-*- B8GW93_CAUCN); contains Interpro domain(s) IPR016496 GTP-binding protein, HflX	AT3G49725	GTP-binding protein, HflX	-
Solyc03g031910.2.1	0.934901	Solyc03g031910.2.1 Helicase sen1 (AHRD V1 *--- A8NRR5_COPC7)	AT1G65810	P-loop containing nucleoside triphosphate hydrolase	-
Solyc06g005370.2.1	0.934252	Solyc06g005370.2.1 Predicted 2,3-bisphosphoglycerate-independent phosphoglycerate mutase (AHRD V1 ***- D9PU88_METTM); contains Interpro domain(s) IPR019304 2,3-bisphosphoglycerate-independent phosphoglycerate mutase	AT3G30841	Cofactor-independent phosphoglycerate mutase	-
Solyc07g056640.1.1	0.933651	Solyc07g056640.1.1 Unknown Protein (AHRD V1)	NA	NA	NA
Solyc04g080430.2.1	0.933633	Solyc04g080430.2.1 5'-Nucleotidase (AHRD V1 **** C1FIJ4_9CHLO); contains Interpro domain(s) IPR016695 Purine 5'-nucleotidase	AT1G75210	HAD-Superfamily hydrolase, Subfamily Ig, 5'-Nucleotidase	-
Solyc11g068360.1.1	0.933101	Solyc11g068360.1.1 CC-NBS-LRR, resistance protein	AT3G14470	NB-ARC domain-containing disease resistance protein	-
Solyc04g009290.1.1	0.933082	Solyc04g009290.1.1 CC-NBS-LRR, resistance protein	AT3G46530	Recognition of Peronospora parasitica 13	RPP13	Confers resistance to the biotrophic oomycete, Peronospora parasitica. Encodes an NBS-LRR type R protein with a putative amino-terminal leucine zipper. Fungal protein ATR13 induces RPP13 gene expression and disease resistance.
Solyc12g011170.1.1	0.932699	Solyc12g011170.1.1 Phospholipase D (AHRD V1 **** D2E4A5_9ROSI); contains Interpro domain(s) IPR011402 Phospholipase D, plant	AT3G15730	Phospholipase D alpha 1	PLDALPHA1	Encodes phospholipase D alpha 1 (PLD alpha 1). Positive regulator of abscisic acid (ABA) mediated stomatal movements. PLD alpha 1 plays an important role in seed deterioration and aging in Arabidopsis.
Solyc12g011050.1.1	0.932687	Solyc12g011050.1.1 MKIAA4257 protein (Fragment) (AHRD V1 *--- Q571M7_MOUSE); contains Interpro domain(s) IPR012921 Spen paralogue and orthologue C-terminal	AT4G12640	RNA recognition motif (RRM)-containing protein	-
Solyc01g100600.2.1	0.932467	Solyc01g100600.2.1 Kelch domain-containing protein 3 (AHRD V1 *--- B0W5R4_CULQU); contains Interpro domain(s) IPR015915 Kelch-type beta propeller	AT1G74150	Galactose oxidase/kelch repeat protein	-
Solyc08g082130.2.1	0.932279	Solyc08g082130.2.1 Unknown Protein (AHRD V1)	NA	NA	NA
Solyc03g121060.2.1	0.932252	Solyc03g121060.2.1 Auxin response factor 9 (AHRD V1 *-** ARFI_ARATH); contains Interpro domain(s) IPR003311 AUX/IAA protein	AT3G16500	Phytochrome-associated protein 1	PAP1
Solyc07g009130.2.1	0.93222	Solyc07g009130.2.1 Potassium-transporting ATPase B chain (AHRD V1 *-*- ATKB_BACHK); contains Interpro domain(s) IPR006404 ATPase, P-type, heavy metal-(Cd/Co/Hg/Pb/Zn)-translocating	AT4G30110	Heavy Metal Atpase 2	HMA2	Encodes a protein similar to Zn-ATPase, a P1B-type ATPases transport zinc
Solyc06g069510.2.1	0.930889	Solyc06g069510.2.1 Genomic DNA chromosome 5 P1 clone MXM12 (AHRD V1 ***- Q9SD89_ARATH)	AT5G07950	Unknown protein	-
Solyc04g078280.2.1	0.930769	Solyc04g078280.2.1 Unknown Protein (AHRD V1)	NA	NA	NA
Solyc07g014680.2.1	0.930603	Solyc07g014680.2.1 Potassium transporter (AHRD V1 *-** A0MNZ1_THEHA); contains Interpro domain(s) IPR003445 Cation transporter	AT4G10310	High-affinity K+ transporter 1	HKT1	Encodes a sodium transporter (HKT1) expressed in xylem parenchyma cells. Mutants over-accumulate sodium in shoot tissue and have increased sodium in the xylem sap and reduced sodium in phloem sap and roots.
Solyc05g051780.2.1	0.93052	Solyc05g051780.2.1 Gamma-glutamyltransferase-like protein (AHRD V1 **** Q9M0G0_ARATH); contains Interpro domain(s) IPR000101 Gamma-glutamyltranspeptidase	AT4G39640	Gamma-glutamyl transpeptidase 1	GGT1	The gene encodes a gamma-glutamyltransferase (AKA gamma-glutamyl transpeptidase, EC 2.3.2.2) that is located in vascular tissues (predominantly phloem) of leaves and is involved in the degradation of glutathione. The encoded enzyme also mitigates oxidative stress by metabolizing GSSG (oxidized form of GSH - glutathione) in the apoplast.
Solyc01g107100.2.1	0.930485	Solyc01g107100.2.1 Beta-1,4-xylosidase (AHRD V1 ***- D7LA14_ARALY)	AT3G19615	Unknown protein	-
Solyc07g064890.1.1	0.929939	Solyc07g064890.1.1 Ethylene responsive transcription factor 3a (AHRD V1 **** C0J9I5_9ROSA); contains Interpro domain(s) IPR001471 Pathogenesis-related transcriptional factor and ERF, DNA-binding	AT1G50640	Ethylene responsive element binding factor 3	ERF3	Encodes a member of the ERF (ethylene response factor) subfamily B-1 of ERF/AP2 transcription factor family (ATERF-3). The protein contains one AP2 domain. There are 15 members in this subfamily including ATERF-3, ATERF-4, ATERF-7, and leafy petiole.
Solyc11g006900.1.1	0.929276	Solyc11g006900.1.1 Calcium/calmodulin protein kinase (AHRD V1 ***- Q84ZT8_TOBAC)	AT3G52710	Unknown protein	-
Solyc04g054910.2.1	0.929189	Solyc04g054910.2.1 Ethylene-responsive transcription factor 13 (AHRD V1 *-*- ERF99_ARATH); contains Interpro domain(s) IPR001471 Pathogenesis-related transcriptional factor and ERF, DNA-binding	AT4G39780	DREB subfamily A-6 of ERF/AP2 transcription factor	-	Encodes a member of the DREB subfamily A-6 of ERF/AP2 transcription factor family. The protein contains one AP2 domain. There are 8 members in this subfamily including RAP2.4.
Solyc09g009250.2.1	0.927996	Solyc09g009250.2.1 Trihelix transcription factor (AHRD V1 **-* Q6Q6T0_ARATH); contains Interpro domain(s) IPR017877 MYB-like	AT5G03680	Petal loss	PTL	Recessive mutations are defective in organ initiation and orientation in the second whorl. This gene encodes a trihelix transcription factor whose expression is limited to margins of floral and vegetative organs. Overexpression and double mutant analyses suggest that this gene is involved in limiting lateral growth of organs.
Solyc12g014610.1.1	0.927803	Solyc12g014610.1.1 WRKY transcription factor 78 (AHRD V1 ***- Q5HZ67_ORYSA); contains Interpro domain(s) IPR003657 DNA-binding WRKY	AT4G26640	WRKY Transcription Factor; Group I	WRKY20
Solyc03g117050.2.1	0.927725	Solyc03g117050.2.1 Aquaporin (AHRD V1 ***- B3GK86_ARATH); contains Interpro domain(s) IPR012269 Aquaporin	AT1G80760	Nod26-like Intrinsic protein 6;1	NIP6;1	Encodes a protein with boron transporter activity. It helps to preferentially direct boron to young developing tissues in the shoot, such as immature leaves, under low boron conditions. This boron channel appears to be impermeable to water, unlike the closely related NIP5;1 boron transporter. This protein also allows the transport of glycerol, urea, and formimide but not larger uncharged solutes …
Solyc09g005690.2.1	0.927577	Solyc09g005690.2.1 Inositol-1,4,5-trisphosphate 5-Phosphatase-like protein (AHRD V1 ***- Q9M1W5_ARATH); contains Interpro domain(s) IPR000300 Inositol polyphosphate related phosphatase	AT2G37440	Inositol or phosphatidylinositol phosphatase	-
Solyc04g009270.2.1	0.927512	Solyc04g009270.2.1 CC-NBS, resistance protein fragment	AT3G46530	Recognition of Peronospora parasitica 13	RPP13	Confers resistance to the biotrophic oomycete, Peronospora parasitica. Encodes an NBS-LRR type R protein with a putative amino-terminal leucine zipper. Fungal protein ATR13 induces RPP13 gene expression and disease resistance.
Solyc03g112770.2.1	0.927502	Solyc03g112770.2.1 Cytoplasmic glutaredoxin thioltransferase glutathione-dependent disulfide oxidoreductase (AHRD V1 **** C4R934_PICPG); contains Interpro domain(s) IPR011899 Glutaredoxin, eukaryotic and viruses	AT5G63030	Glutaredoxin C1	GRXC1
Solyc03g119540.2.1	0.927293	Solyc03g119540.2.1 CONSTANS-like zinc finger protein (AHRD V1 **-- D0EP06_SOYBN); contains Interpro domain(s) IPR010402 CCT domain	AT1G68520	B-box type zinc finger protein with CCT domain	-
Solyc10g086120.1.1	0.927175	Solyc10g086120.1.1 UPF0497 membrane protein At2g28370 (AHRD V1 ***- U4977_ARATH); contains Interpro domain(s) IPR006702 Uncharacterised protein family UPF0497, trans-membrane plant	AT2G28370	Uncharacterised protein (UPF0497)	-
Solyc01g066860.2.1	0.927168	Solyc01g066860.2.1 Unknown Protein (AHRD V1)	AT1G63310	Unknown protein	-
Solyc06g074360.2.1	0.926961	Solyc06g074360.2.1 Zinc finger protein (AHRD V1 **-- D7KI09_ARALY); contains Interpro domain(s) IPR007087 Zinc finger, C2H2-type	AT1G08290	WIP domain protein 3	WIP3
Solyc11g065520.1.1	0.926789	Solyc11g065520.1.1 Unknown Protein (AHRD V1); contains Interpro domain(s) IPR005135 Endonuclease/exonuclease/phosphatase	NA	NA	NA
Solyc01g100970.2.1	0.926671	Solyc01g100970.2.1 Pyrrolidone-carboxylate peptidase (AHRD V1 **** B6SP89_MAIZE); contains Interpro domain(s) IPR000816 Peptidase C15, pyroglutamyl peptidase I	AT1G56700	Pyroglutamyl peptidase I-like	-
Solyc02g086970.2.1	0.926417	Solyc02g086970.2.1 Aldehyde dehydrogenase 1 (AHRD V1 **** Q84V96_LOTCO); contains Interpro domain(s) IPR015590 Aldehyde dehydrogenase	AT1G23800	Aldehyde Dehydrogenase 2B7 (Aldh2B7)	ALDH2B7	Encodes a mitochondrial aldehyde dehydrogenase; nuclear gene for mitochondrial product.
Solyc06g049030.2.1	0.926048	Solyc06g049030.2.1 Ring finger protein (AHRD V1 ***- O49869_HORVU); contains Interpro domain(s) IPR018957 Zinc finger, C3HC4 RING-type	AT3G10910	RING/U-box protein	-
Solyc04g015130.2.1	0.925959	Solyc04g015130.2.1 Ribosomal protein S6 kinase alpha-3 (AHRD V1 *-** KS6A3_HUMAN); contains Interpro domain(s) IPR002290 Serine/threonine protein kinase	AT5G47750	D6 protein kinase like 2	D6PKL2
Solyc11g044520.1.1	0.925743	Solyc11g044520.1.1 Unknown Protein (AHRD V1)	NA	NA	NA
Solyc10g079080.1.1	0.925357	Solyc10g079080.1.1 Zinc finger A20 and AN1 domain-containing stress-associated protein 6 (AHRD V1 *-*- C1BNQ4_9MAXI); contains Interpro domain(s) IPR002653 Zinc finger, A20-type IPR000058 Zinc finger, AN1-type	AT1G51200	A20/AN1-like zinc finger protein	-
Solyc06g060110.2.1	0.925125	Solyc06g060110.2.1 Amino acid permease (AHRD V1 **** B9GU10_POPTR); contains Interpro domain(s) IPR013057 Amino acid transporter, transmembrane	AT1G77380	Amino acid permease 3	AAP3	Amino acid permease which transports basic amino acids.
Solyc01g100510.2.1	0.92492	Solyc01g100510.2.1 Knotted-like homeobox protein (AHRD V1 ***- Q49RB7_POPTO); contains Interpro domain(s) IPR001356 Homeobox IPR005539 ELK IPR017970 Homeobox, conserved site	AT1G70510	Knotted-like from Arabidopsis thaliana 2	KNAT2	A member of class I knotted1-like homeobox gene family (together with KNAT1). Similar to the knotted1 (kn1) homeobox gene of maize. KNAT2 acts synergistically with cytokinins and antagonistically with ethylene based on ectopic expression studies in different mutant backgrounds and hormone treatments. In addition, KNAT2 is negatively regulated by AS and YABBY genes. KNAT2 is strongly expressed in …
Solyc07g054740.2.1	0.924472	Solyc07g054740.2.1 Membrane associated protein-like protein (AHRD V1 ***- Q8LAZ8_ARATH); contains Interpro domain(s) IPR008962 PapD-like	AT4G21450	PapD-like protein	-
Solyc01g091040.2.1	0.924265	Solyc01g091040.2.1 Cysteine-rich repeat secretory protein 15 (AHRD V1 ***- CRR15_ARATH); contains Interpro domain(s) IPR002902 Protein of unknown function DUF26	AT3G60720	Plasmodesmata-located protein 8	PDLP8	Encodes a plasmodesmal protein that may be involved in the intercellular movement of molecules through the plasmodesmata. The protein has two DUF26 domains and a single transmembrane domain.
Solyc02g089010.1.1	0.924238	Solyc02g089010.1.1 Receptor-like kinase (AHRD V1 *-*- A7VM32_MARPO); contains Interpro domain(s) IPR001245 Tyrosine protein kinase	AT3G21630	Chitin elicitor receptor kinase 1	CERK1	LysM receptor-like kinase. Essential in the perception and transduction of the chitin oligosaccharide elicitor. Involved in chitin-mediated plant innate immunity. Located in the plasma membrane.
Solyc02g094240.1.1	0.924143	Solyc02g094240.1.1 Unknown Protein (AHRD V1)	NA	NA	NA
Solyc07g047950.1.1	0.923506	Solyc07g047950.1.1 GRAS family transcription factor (AHRD V1 **-* B9IAQ7_POPTR); contains Interpro domain(s) IPR005202 GRAS transcription factor	AT5G48150	Phytochrome A signal transduction 1	PAT1	Member of GRAS gene family. Semi-dominant mutant has a reduced response to far-red light and appears to act early in the phytochrome A signaling pathway.
Solyc01g094810.2.1	0.923328	Solyc01g094810.2.1 Ubiquitin-conjugating enzyme (AHRD V1 **** D2VN46_NAEGR); contains Interpro domain(s) IPR015581 Ubiquitin-conjugating enzyme	AT1G63800	Ubiquitin-conjugating enzyme 5	UBC5
Solyc12g041980.1.1	0.92318	Solyc12g041980.1.1 Breast cancer type 1 susceptibility protein homolog (AHRD V1 *-*- BRCA1_PANTR); contains Interpro domain(s) IPR001357 BRCT	AT1G04020	Breast cancer associated ring 1	BARD1	Encodes a protein containing two tandem BRCA1 C-Terminal (BRCT) domains, which function in phosphorylation-dependent protein?protein interactions.Loss of function mutations cause defects in meristem organization due to failure to repress WUS. BARD1 binds to WUS promoter and over expression of BARD reduces the extent of WUS expression.
Solyc05g011980.2.1	0.923139	Solyc05g011980.2.1 Unknown Protein (AHRD V1)	NA	NA	NA
Solyc09g013110.2.1	0.922166	Solyc09g013110.2.1 Reticulon family protein (AHRD V1 ***- D7LUQ5_ARALY); contains Interpro domain(s) IPR003388 Reticulon	AT3G54120	Reticulon family protein	-
Solyc08g066110.2.1	0.921727	Solyc08g066110.2.1 Profilin (AHRD V1 ***- Q38M47_SOLTU); contains Interpro domain(s) IPR005455 Profilin, plant	AT5G56600	Profilin 3	PRF3	Encodes profilin3, a low-molecular weight, actin monomer-binding protein that regulates the organization of actin cytoskeleton. Originally known as profilin5, and later named profilin3. Expressed in vegetative organs.
Solyc03g119210.1.1	0.92167	Solyc03g119210.1.1 Lipid transfer protein (AHRD V1 ***- Q42158_ARATH); contains Interpro domain(s) IPR013770 Plant lipid transfer protein and hydrophobic protein, helical	AT3G18280	Bifunctional inhibitor/lipid-transfer protein/seed storage 2S albumin protein	-
Solyc07g056250.2.1	0.921096	Solyc07g056250.2.1 Lipase (Class 3)-like protein (AHRD V1 ***- Q943F9_ORYSJ)	AT5G50890	alpha/beta-Hydrolase	-
Solyc09g008460.2.1	0.920439	Solyc09g008460.2.1 Ras-related protein Rab-18 (AHRD V1 ***- B6TSE5_MAIZE); contains Interpro domain(s) IPR015598 Rab18	AT5G03530	Rab GTPase Homolog C2A	RABC2A	Encodes a member of the Rab GTPase family of proteins. This protein interacts with the tail region of a myosin XI protein (AT5G43900) in a GTP-dependent manner. CFP:RabC2a appears to co-localize with peroxisomes.
Solyc07g008320.2.1	0.920175	Solyc07g008320.2.1 Calcium-transporting ATPase 1 (AHRD V1 **** Q7XBH9_CERRI); contains Interpro domain(s) IPR006408 ATPase, P-type, calcium-transporting, PMCA-type	AT4G29900	Autoinhibited Ca(2+)-ATPase 10	ACA10	One of the type IIB calcium pump isoforms. Encodes an autoinhibited Ca(2+)-ATPase that contains an N-terminal calmodulin binding autoinhibitory domain.
Solyc01g100910.2.1	0.919948	Solyc01g100910.2.1 MtN21 nodulin protein-like (AHRD V1 ***- B6TBZ6_MAIZE); contains Interpro domain(s) IPR000620 Protein of unknown function DUF6, transmembrane	AT1G09380	Nodulin MtN21-like transporter family protein	-
Solyc06g036330.1.1	0.919345	Solyc06g036330.1.1 Ornithine cyclodeaminase protein (AHRD V1 ***- A3I2L0_9BACT); contains Interpro domain(s) IPR003462 Ornithine cyclodeaminase/mu-crystallin	AT5G52810	Ornithine cyclodeaminase/mu-crystallin	-
Solyc04g058010.2.1	0.919137	Solyc04g058010.2.1 Unknown Protein (AHRD V1)	NA	NA	NA
Solyc05g052540.1.1	0.918774	Solyc05g052540.1.1 Os03g0291800 protein (Fragment) (AHRD V1 **-- Q0DSS4_ORYSJ); contains Interpro domain(s) IPR004253 Protein of unknown function DUF231, plant	AT3G55990	Eskimo 1	ESK1	Encodes ESK1 (Eskimo1). A member of a large gene family of DUF231 domain proteins whose members encode a total of 45 proteins of unknown function. ESK1 functions as a negative regulator of cold acclimation. Mutations in the ESK1 gene provides strong freezing tolerance. A member of the TBL (TRICHOME BIREFRINGENCE-LIKE) gene family containing a plant-specific DUF231 (domain of unknown function) dom…
Solyc03g043910.2.1	0.91849	Solyc03g043910.2.1 BSD domain containing protein (AHRD V1 ***- B6TCH2_MAIZE); contains Interpro domain(s) IPR005607 BSD	AT3G49800	BSD domain-containing protein	-
Solyc11g069480.1.1	0.918431	Solyc11g069480.1.1 UPF0497 membrane protein At2g28370 (AHRD V1 ***- U4977_ARATH); contains Interpro domain(s) IPR006702 Uncharacterised protein family UPF0497, trans-membrane plant	AT2G28370	Uncharacterised protein family (UPF0497)	-
Solyc11g065100.1.1	0.918149	Solyc11g065100.1.1 Mitochondria fission 1 protein (AHRD V1 ***- B6T224_MAIZE); contains Interpro domain(s) IPR016543 Tetratricopeptide repeat 11 Fission 1 protein	AT3G57090	Fission 1A	BIGYIN	Encodes a protein with similarity to yeast FIS proteins. These membrane anchored proteins bind DRP proteins and function during organelle division. FIS1B is expressed ubiquitously and appears to be involved in peroxisome division.
Solyc08g078900.1.1	0.917896	Solyc08g078900.1.1 Cortical cell-delineating protein (AHRD V1 *--- B6U436_MAIZE); contains Interpro domain(s) IPR013770 Plant lipid transfer protein and hydrophobic protein, helical	AT4G12480	Early Arabidopsis aluminum induced 1	EARLI1	A putative lipid transfer protein, vernalization-responsive and cold-induced
Solyc05g014260.2.1	0.917883	Solyc05g014260.2.1 Response regulator 11 (AHRD V1 *-*- Q0WRT0_ARATH); contains Interpro domain(s) IPR017053 Response regulator, plant B-type	AT1G67710	Response regulator 11	ARR11	Encodes an Arabidopsis response regulator (ARR) protein that acts in concert with other type-B ARRs in the cytokinin signaling pathway.
Solyc10g083340.1.1	0.917843	Solyc10g083340.1.1 Myb family transcription factor-like (AHRD V1 *--- Q6H510_ORYSJ); contains Interpro domain(s) IPR006447 Myb-like DNA-binding region, SHAQKYF class	AT3G04030	MYB-related protein 1	MYR2
Solyc03g096810.2.1	0.917798	Solyc03g096810.2.1 Transmembrane protein 120A (AHRD V1 ***- B5XCP1_SALSA); contains Interpro domain(s) IPR012926 TMPIT-like	AT4G10430	TMPIT-like protein	-
Solyc08g078680.2.1	0.917387	Solyc08g078680.2.1 SEC14 cytosolic factor family protein (AHRD V1 **-- D7MP40_ARALY); contains Interpro domain(s) IPR001251 Cellular retinaldehyde-binding/triple function, C-terminal	AT5G47510	Sec14p-like phosphatidylinositol transfer protein	-
Solyc09g082980.2.1	0.917162	Solyc09g082980.2.1 Plant-specific domain TIGR01615 family protein (AHRD V1 ***- B6TMA8_MAIZE); contains Interpro domain(s) IPR006502 Protein of unknown function DUF506, plant	AT3G22970	Protein of unknown function (DUF506)	-
Solyc08g082770.2.1	0.917084	Solyc08g082770.2.1 Nodulin MtN3 family protein (AHRD V1 **-- D7LYT4_ARALY); contains Interpro domain(s) IPR018179 RAG1-activating protein 1 homologue	AT4G10850	Nodulin MtN3 protein	SWEET7
Solyc02g070530.2.1	0.916921	Solyc02g070530.2.1 Potassium channel (AHRD V1 ***- O24382_SOLTU); contains Interpro domain(s) IPR000595 Cyclic nucleotide-binding	AT5G46240	Potassium channel in Arabidopsis thaliana 1	KAT1	Encodes a potassium channel protein (KAT1). ABA triggers KAT1 endocytosis both in epidermal cells as well as guard cells. Upon removal of ABA, KAT1 is recycled back to the plasma membrane. KAT1 is localized within 0.5?0.6 &#956;m diameter microdomains at the plasma membrane surface. KAT1 belongs to the Shaker family K+ channel. This family includes five groups based on phylogenetic analysis (FEBS…
Solyc01g058140.2.1	0.916901	Solyc01g058140.2.1 Beta-glucosidase A (AHRD V1 *-** B5YCI2_DICT6); contains Interpro domain(s) IPR018120 Glycoside hydrolase, family 1, active site IPR001360 Glycoside hydrolase, family 1	AT3G06510	Sensitive to freezing 2	SFR2	Encodes a protein with beta-glucosidase activity, mutants show increased sensitivity to freezing
Solyc07g009490.2.1	0.916745	Solyc07g009490.2.1 Ethanolamine-phosphate cytidylyltransferase (AHRD V1 **** C5DB57_VITVI); contains Interpro domain(s) IPR004820 Cytidylyltransferase	AT2G38670	Phosphorelethanolamine cytidylyltransferase 1	PECT1	Encodes a mitochondrial ethanolamine-phosphate cytidylyltransferase, involved in phosphatidylethanolamine (PE) biosynthesis.
Solyc01g105310.2.1	0.916152	Solyc01g105310.2.1 Metacaspase (AHRD V1 ***- A8NU42_COPC7); contains Interpro domain(s) IPR011600 Peptidase C14, caspase catalytic	AT1G02170	Metacaspase 1	MC1
Solyc00g273110.1.1	0.916067	Solyc00g273110.1.1 Unknown Protein (AHRD V1)	NA	NA	NA
Solyc01g010200.2.1	0.915547	Solyc01g010200.2.1 LTRGag-pol-polymerase 3 (AHRD V1 ***- B2BXJ4_ARALY)	AT5G48050	Retrotransposon Gag protein	-
Solyc10g083730.1.1	0.91523	Solyc10g083730.1.1 F-box protein PP2-B1 (AHRD V1 *-*- PP2B1_ARATH); contains Interpro domain(s) IPR001810 Cyclin-like F-box	AT3G53000	Phloem protein 2-A15	PP2-A15
Solyc03g113180.2.1	0.914735	Solyc03g113180.2.1 class I heat shock protein 3 (AHRD V1 *-*- B6TLK8_MAIZE); contains Interpro domain(s) IPR008978 HSP20-like chaperone	AT5G20970	HSP20-like chaperone	-
Solyc11g039740.1.1	0.914607	Solyc11g039740.1.1 Unknown Protein (AHRD V1); contains Interpro domain(s) IPR007749 Protein of unknown function DUF677	AT2G18630	Protein of unknown function (DUF677)	-
Solyc06g007950.2.1	0.913728	Solyc06g007950.2.1 BTB/POZ domain-containing protein At5g48800 (AHRD V1 ***- Y5880_ARATH)	AT5G48800	Phototropic-responsive NPH3 protein	-
Solyc01g096560.1.1	0.913632	Solyc01g096560.1.1 Subtilisin-like protease (AHRD V1 ***- Q9ZSP5_ARATH); contains Interpro domain(s) IPR015500 Peptidase S8, subtilisin-related	AT1G20160	Subtilisin-like serine endopeptidase	ATSBT5.2
Solyc04g077990.2.1	0.913443	Solyc04g077990.2.1 LOB domain protein 38 (AHRD V1 *-*- D7LT02_ARALY); contains Interpro domain(s) IPR004883 Lateral organ boundaries, LOB	AT3G49940	LOB domain-containing protein 38	LBD38
Solyc02g086900.2.1	0.913162	Solyc02g086900.2.1 Metal-dependent phosphohydrolase HD domain-containing protein (AHRD V1 **-- D7MJA0_ARALY); contains Interpro domain(s) IPR006674 Metal-dependent phosphohydrolase, HD region, subdomain	AT5G40270	HD domain-containing metal-dependent phosphohydrolase	-
Solyc11g040340.1.1	0.913083	Solyc11g040340.1.1 Endoglucanase 1 (AHRD V1 ***- B6U0P7_MAIZE); contains Interpro domain(s) IPR008928 Six-hairpin glycosidase-like IPR012341 Six-hairpin glycosidase IPR018221 Glycoside hydrolase, family 9, active site IPR001701 Glycoside hydrolase, family 9	AT1G71380	Cellulase 3	CEL3
Solyc11g012930.1.1	0.912932	Solyc11g012930.1.1 Nodulin family protein (AHRD V1 ***- A7L2Z5_GOSHI); contains Interpro domain(s) IPR000620 Protein of unknown function DUF6, transmembrane	AT4G08300	Nodulin MtN21-like transporter family protein	-
Solyc04g080280.2.1	0.912888	Solyc04g080280.2.1 Unknown Protein (AHRD V1)	NA	NA	NA
Solyc01g066970.2.1	0.912678	Solyc01g066970.2.1 Flowering promoting factor-like 1 (Fragment) (AHRD V1 *--- A6MZJ6_ORYSI)	AT5G24860	Flowering Promoting Factor 1	FPF1	Encodes a small protein of 12.6 kDa that regulates flowering and is involved in gibberellin signalling pathway. It is expressed in apical meristems immediately after the photoperiodic induction of flowering. Genetic interactions with flowering time and floral organ identity genes suggest that this gene may be involved in modulating the competence to flower. There are two other genes similar to FP…
Solyc02g093320.2.1	0.911892	Solyc02g093320.2.1 DNA mismatch repair protein-like (AHRD V1 ***- Q69MM0_ORYSJ); contains Interpro domain(s) IPR002099 DNA mismatch repair protein	AT4G35520	MutL protein homolog 3	MLH3	DNA mismatch repair protein similar to MutL. Required for normal levels of meiotic crossovers
Solyc01g009760.2.1	0.911411	Solyc01g009760.2.1 GRAM-containing/ABA-responsive protein (Fragment) (AHRD V1 *--- C6FBQ3_PSEMZ); contains Interpro domain(s) IPR004182 GRAM	AT5G13200	GRAM domain-containing protein	-
Solyc12g049210.1.1	0.91043	Solyc12g049210.1.1 Unknown Protein (AHRD V1)	AT2G19460	Protein of unknown function (DUF3511)	-
Solyc08g067580.1.1	0.909939	Solyc08g067580.1.1 Unknown Protein (AHRD V1)	NA	NA	NA
Solyc12g006560.1.1	0.909441	Solyc12g006560.1.1 Early nodulin 93 protein (AHRD V1 ***- A3FGC9_9ROSI); contains Interpro domain(s) IPR005050 Early nodulin 93 ENOD93 protein	AT5G25940	Early nodulin-related	-
Solyc04g011560.2.1	0.909097	Solyc04g011560.2.1 Heterogeneous nuclear ribonucleoprotein A3-like protein 2 (AHRD V1 *--- B6TV58_MAIZE); contains Interpro domain(s) IPR000504 RNA recognition motif, RNP-1	AT2G41060	RNA-binding (RRM/RBD/RNP motifs) protein	-
Solyc12g040860.1.1	0.908955	Solyc12g040860.1.1 Glucan endo-1,3-beta-glucosidase (AHRD V1 ***- B6U1F1_MAIZE); contains Interpro domain(s) IPR000490 Glycoside hydrolase, family 17	AT4G29360	O-glycosyl hydrolase 17	-
Solyc10g007480.2.1	0.908219	Solyc10g007480.2.1 Dtdp-glucose 4,6-dehydratase (AHRD V1 *-*- B8C5W5_THAPS); contains Interpro domain(s) IPR016040 NAD(P)-binding domain	AT1G78570	Rhamnose biosynthesis 1	RHM1	Encodes a UDP-L-Rhamnose synthase involved in the biosynthesis of rhamnose, a major monosaccharide component of pectin. Catalyzes the conversion of UDP-D-Glc to UDP-L-Rha. The dehydrogenase domain of RHM1 was shown to catalyze the conversion of UDP-D-Glc to the reaction intermediate UDP-4-keto-6-deoxy-D-Glc using recombinant protein assay but the activity of the full-length protein was not determ…
Solyc08g079420.2.1	0.907897	Solyc08g079420.2.1 Cytochrome P450	AT4G12320	Cytochrome P450, family 706, subfamily A, polypeptide 6	CYP706A6
Solyc04g064640.2.1	0.907766	Solyc04g064640.2.1 RAG1-activating protein 1 homolog (AHRD V1 **-- R1AP1_DICDI); contains Interpro domain(s) IPR018179 RAG1-activating protein 1 homologue	AT1G21460	Nodulin MtN3 protein	SWEET1
Solyc05g009350.2.1	0.907745	Solyc05g009350.2.1 Zinc finger CCCH domain-containing protein 65 (AHRD V1 *-*- C3H65_ARATH); contains Interpro domain(s) IPR000571 Zinc finger, CCCH-type	AT5G56930	Embryo defective 1789	emb1789
Solyc04g040070.1.1	0.906838	Solyc04g040070.1.1 Unknown Protein (AHRD V1)	NA	NA	NA
Solyc07g042830.2.1	0.905544	Solyc07g042830.2.1 Glycogen synthase (AHRD V1 ***- D1R4V0_9CHLA); contains Interpro domain(s) IPR011835 Glycogen/starch synthases, ADP-glucose type	AT4G18240	Starch synthase 4	SS4
Solyc11g005590.1.1	0.905402	Solyc11g005590.1.1 F-box protein SKIP5 (AHRD V1 ***- SKIP5_ARATH); contains Interpro domain(s) IPR001810 Cyclin-like F-box	AT3G54480	Skp1/Ask-interacting protein 5	SKIP5
Solyc11g008880.1.1	0.905347	Solyc11g008880.1.1 Wiscott-Aldrich syndrome C-terminal (AHRD V1 ***- Q2HW10_MEDTR); contains Interpro domain(s) IPR000095 PAK-box/P21-Rho-binding	AT5G16490	Rop-Interactive Crib Motif-Containing Protein 4	RIC4	Encodes a member of a novel protein family that contains contain a CRIB (for Cdc42/Rac-interactive binding) motif required for their specific interaction with GTP-bound Rop1 (plant-specific Rho GTPase). It interacts with Rop1 and is involved in pollen tube growth and function, and exocytosis in the pollen tube tip. Protein most similar to RIC2 (family subgroup V). Gene is expressed in all tissues…
Solyc05g012550.2.1	0.905179	Solyc05g012550.2.1 Remorin family protein (AHRD V1 *-*- D7MUJ3_ARALY); contains Interpro domain(s) IPR005516 Remorin, C-terminal region	AT1G13920	Remorin	-
Solyc02g087280.2.1	0.904969	Solyc02g087280.2.1 Peptide transporter (AHRD V1 **-* A6YJX5_9MAGN); contains Interpro domain(s) IPR000109 TGF-beta receptor, type I/II extracellular region	AT5G14940	Major facilitator protein	-
Solyc03g112840.1.1	0.904401	Solyc03g112840.1.1 mRNA clone RAFL24-05-D16 (AHRD V1 ***- Q67YW5_ARATH)	AT5G62960	Unknown protein	-
Solyc04g073990.2.1	0.904303	Solyc04g073990.2.1 Annexin (AHRD V1 ***- Q42657_CAPAN); contains Interpro domain(s) IPR009118 Annexin, type plant	AT1G35720	Annexin 1	ANNAT1	Encodes a member of the annexin gene family, a diverse, multigene family of calcium-dependent, membrane-binding proteins. The protein was determined to have peroxidase activity. This activity is thought to be dependent on the presence of post-translational modifications (most likely phosphorylation). The protein was shown to be present as a mixture of monomer and homodimer. The homodimerization s…
Solyc01g081450.2.1	0.904227	Solyc01g081450.2.1 Unknown Protein (AHRD V1); contains Interpro domain(s) IPR006031 XYPPX repeat	NA	NA	NA
Solyc01g091900.2.1	0.904198	Solyc01g091900.2.1 Peroxisomal membrane protein PEX16 (AHRD V1 ***- B0XLA6_CULQU); contains Interpro domain(s) IPR013919 Peroxisome membrane protein, Pex16	AT2G45690	SHRUNKEN seed	SSE1	Encodes a protein with similarity to yeast Pep16p, a membrane localized protein involved in peroxisome assembly and protein-trafficking. SSE1 mutant seeds do not accumulate oils and dessicated seeds have a shrunken appearance. Involved in protein and oil body biogenesis. SSE is expressed during seed development, reaching the highest peak in mature siliques. Expression in leaves and roots is low c…
Solyc06g073390.2.1	0.904	Solyc06g073390.2.1 Farnesyltransferase/type I geranylgeranyltransferase alpha subunit (AHRD V1 **** Q6EZ49_CATRO); contains Interpro domain(s) IPR008940 Protein prenyltransferase	AT3G59380	Farnesyltransferase A	FTA	Encodes the alpha-subunit shared between protein farnesyltransferase and protein geranylgeranyltransferase-I. Involved in protein prenylation: covalent attachment of the C-15 isoprene farnesyl or the C-20 isoprene geranylgeranyl groups to the C-terminal end of some proteins. Involved in shoot and flower meristem homeostasis, and response to ABA and drought. Also regulates leaf cell shape. Mutant …
Solyc00g072100.2.1	0.903735	Solyc00g072100.2.1 LTRGag-pol-polymerase 3 (AHRD V1 *-*- B2BXJ4_ARALY)	AT5G48050	Retrotransposon Gag protein	-
Solyc06g068060.2.1	0.903661	Solyc06g068060.2.1 Sister chromatid cohesion protein PDS5 homolog B (AHRD V1 *--- PDS5B_MOUSE); contains Interpro domain(s) IPR002999 Tudor domain	AT4G31880	Tudor/PWWP/MBT protein	-
Solyc12g008340.1.1	0.903548	Solyc12g008340.1.1 Exostosin family protein (AHRD V1 ***- D7LZA5_ARALY); contains Interpro domain(s) IPR004263 Exostosin-like	AT5G19670	Exostosin	-
Solyc09g014540.1.1	0.903408	Solyc09g014540.1.1 MLP-like protein 43 (AHRD V1 ***- MLP43_ARATH); contains Interpro domain(s) IPR000916 Bet v I allergen	AT5G28010	Polyketide cyclase/dehydrase and lipid transport protein	-
Solyc09g089690.2.1	0.902171	Solyc09g089690.2.1 1-aminocyclopropane-1-carboxylate oxidase-like protein (AHRD V1 **-* Q9LTH7_ARATH); contains Interpro domain(s) IPR005123 Oxoglutarate and iron-dependent oxygenase	AT1G06620	2-oxoglutarate-dependent dioxygenase	-
Solyc03g081230.1.1	0.901225	Solyc03g081230.1.1 NHL1 (Fragment) (AHRD V1 **-- B0LZI2_ARATH); contains Interpro domain(s) IPR010847 Harpin-induced 1	AT5G53730	Late embryogenesis abundant (LEA) hydroxyproline-rich glycoprotein	-
Solyc01g098020.2.1	0.901011	Solyc01g098020.2.1 Acetyltransferase GNAT family protein expressed (AHRD V1 ***- Q75GC2_ORYSJ); contains Interpro domain(s) IPR000182 GCN5-related N-acetyltransferase	AT3G22560	Acyl-CoA N-acyltransferases (NAT) superfamily protein	-
Solyc02g085760.2.1	0.90077	Solyc02g085760.2.1 Rhomboid family protein (AHRD V1 ***- D7MJX8_ARALY); contains Interpro domain(s) IPR002610 Peptidase S54, rhomboid	AT5G38510	Rhomboid-related intramembrane serine protease	-
Solyc12g035430.1.1	0.900511	Solyc12g035430.1.1 Alpha-N-acetylglucosaminidase (AHRD V1 ***- Q9ZR45_TOBAC); contains Interpro domain(s) IPR007781 Alpha-N-acetylglucosaminidase	AT5G13690	Cyclops 1	CYL1	Encodes an enzyme that is predicted to act as an alpha-N-acetylglucosaminidase (NAGLU). An naglu mutant arrests early in seed development but does not appear to have male or female gametophytic defects. Transcript levels for this gene are increased during reproductive development.
Solyc01g107680.2.1	0.900457	Solyc01g107680.2.1 ATP-dependent Clp protease ATP-binding subunit ClpX (AHRD V1 ***- D1ASM6_ANACI); contains Interpro domain(s) IPR004487 ClpX, ATPase regulatory subunit	AT1G33360	CLP protease regulatory subunit CLPX3	-
Solyc02g091020.1.1	0.900061	Solyc02g091020.1.1 Nucleoporin autopeptidase family protein expressed (AHRD V1 *-*- Q2QX81_ORYSJ)	AT1G10390	Nucleoporin autopeptidase	-
a Three hunderds and fifty-two genes are shared with CSR-D co-expressed genes, they are labeled with red font color
b The probobility of genes to be co-expressed with CSR-WT in Cluster 1
	X-axis
1	7Col
2	10Col
3	15Col
4	25Col
5	33Col
6	TCol
7	4Per
8	7Per
9	10Per
10	15Per
11	25Per
12	33Per
13	TPer
14	4S
15	7SPl
16	10SPl
17	15SPl
18	25SPl
19	33SPl
20	TSPl

## Sheet: Coregulated genes with both
Gene list and annotations of coregulated genes in both CSR-D and CSR-WT
Gene ID	Probabilitya	Annotation (ITAG2.40)	AtHomolog ID	Annotation (TAIR10)	Acronym	Gene Description (TAIR10)
Solyc08g006600.2.1	0.999058	Solyc08g006600.2.1 Dynamin-2 (AHRD V1 ***- D0MQ53_PHYIN); contains Interpro domain(s) IPR000375 Dynamin central region	AT4G33650	Dynamin-related protein 3A	DRP3A	Encodes a protein with high sequence similarity to the dynamin superfamily. Among those members ADL2 was most closely related to Dnm1p of yeast and likely a member of the Vps1p subfamily. Widely expressed in various tissues with highest expression in flower tissues. Localizes to the chloroplast, mitochondrion and peroxisome. Involved in peroxisome and mitochondria fission in combination with DRP3…
Solyc08g014370.1.1	0.998656	Solyc08g014370.1.1 CHP-rich zinc finger protein-like (AHRD V1 *--- Q9FNE5_ARATH); contains Interpro domain(s) IPR011424 C1-like	AT2G44380	Cysteine/Histidine-rich C1 domain family protein	-
Solyc07g008150.2.1	0.997723	Solyc07g008150.2.1 Glucan endo-1,3-beta-glucosidase 7 (AHRD V1 ***- B6SUM3_MAIZE); contains Interpro domain(s) IPR000490 Glycoside hydrolase, family 17	AT2G26600	Glycosyl hydrolase protein	-
Solyc01g109700.2.1	0.9974	Solyc01g109700.2.1 Transcription factor (AHRD V1 *-** D6MKM4_9ASPA); contains Interpro domain(s) IPR011598 Helix-loop-helix DNA-binding	AT4G34530	Cryptochrome-interacting basic-helix-loop-helix 1	CIB1	CIB1 interacts with CRY2 (cryptochrome 2) in a blue light-specific manner in yeast and Arabidopsis cells, and it acts together with additional CIB1-related proteins to promote CRY2-dependent floral initiation. CIB1 positively regulates FT expression.
Solyc04g008430.1.1	0.997363	Solyc04g008430.1.1 Receptor like kinase, RLK	AT2G01950	BRI1-like 2	BRL2	Encodes a leucine rich repeat receptor kinase and associated with provascular/procambial cells. Similar to BRI, brassinosteroid receptor protein.
Solyc11g011920.1.1	0.99734	Solyc11g011920.1.1 Glutamate decarboxylase (AHRD V1 ***- Q8LKR4_TOBAC); contains Interpro domain(s) IPR010107 Glutamate decarboxylase	AT5G17330	Glutamate decarboxylase	GAD	Encodes one of two isoforms of glutamate decarboxylase.
Solyc06g071500.2.1	0.997279	Solyc06g071500.2.1 Boron transporter (AHRD V1 **-* A5JUZ5_9ROSI); contains Interpro domain(s) IPR003020 Bicarbonate transporter, eukaryotic	AT3G62270	HCO3- transporter	-
Solyc03g113850.1.1	0.997157	Solyc03g113850.1.1 Guanine nucleotide-binding protein subunit beta (AHRD V1 *--* GBB_DICDI); contains Interpro domain(s) IPR017986 WD40 repeat, region	AT5G50120	Transducin/Wd40 repeat-like protein	-
Solyc05g006210.2.1	0.997045	Solyc05g006210.2.1 Glucan endo-1,3-beta-glucosidase 6 (AHRD V1 ***- B6TW83_MAIZE); contains Interpro domain(s) IPR013781 Glycoside hydrolase, subgroup, catalytic core	AT3G24330	O-Glycosyl hydrolases family 17 protein	-
Solyc02g031740.2.1	0.997039	Solyc02g031740.2.1 phloem lectin (AHRD V1 ***- Q8L5A9_CUCSA)	AT1G31200	Phloem protein 2-A9	PP2-A9
Solyc05g052910.2.1	0.996922	Solyc05g052910.2.1 Actin-binding LIM protein 1 (AHRD V1 *--- ABLM1_MOUSE); contains Interpro domain(s) IPR001781 Zinc finger, LIM-type	AT2G39830	DAL-related protein 2	DAR2	Essential for early phloem development and function, and for root system development.
Solyc11g012950.1.1	0.996761	Solyc11g012950.1.1 RING finger protein 13 (AHRD V1 *-*- RNF13_CHICK); contains Interpro domain(s) IPR018957 Zinc finger, C3HC4 RING-type	AT1G60360	RING/U-box protein	-
Solyc03g031730.2.1	0.996739	Solyc03g031730.2.1 Beta-glucosidase 47 (AHRD V1 **** D7MEP5_ARALY); contains Interpro domain(s) IPR001360 Glycoside hydrolase, family 1	AT4G21760	Beta-glucosidase 47	BGLU47
Solyc01g065690.2.1	0.996726	Solyc01g065690.2.1 Heavy-metal associated domain protein (AHRD V1 *--- C3SA91_BRADI); contains Interpro domain(s) IPR006121 Heavy metal transport/detoxification protein	AT1G06330	Heavy metal transport/detoxification protein	-
Solyc03g116900.2.1	0.996548	Solyc03g116900.2.1 Manganese transporter MntH (AHRD V1 **-* D3KPZ0_LISMO); contains Interpro domain(s) IPR001046 Natural resistance-associated macrophage protein	AT1G15960	Nramp metal ion transporter 6	NRAMP6	Member of Nramp2 family
Solyc08g066860.2.1	0.996547	Solyc08g066860.2.1 Os02g0658033 protein (Fragment) (AHRD V1 *-*- C7IYY5_ORYSJ); contains Interpro domain(s) IPR008546 Protein of unknown function DUF828, plant	AT4G32785	Pleckstrin-like protein	-	Encodes a pleckstrin homology domain- and DUF828-containing protein. Mutants have defects in leaf vascular pattering, with vascular bundles that fail to meet distally in both the cotyledons and leaves. Necessary to the formation of the closed leaf vascular pattern characteristic of dicot leaves in response to auxin. Redundant with FKD2. FKD1 may influence PIN1 localization in an auxin dependent m…
Solyc05g006870.2.1	0.996337	Solyc05g006870.2.1 Thioredoxin H (AHRD V1 ***- Q4U0W0_NICAL); contains Interpro domain(s) IPR015467 Thioredoxin, core	AT5G39950	Thioredoxin 2	TXR2	Encodes a cytosolic thioredoxin that reduces disulfide bridges of target proteins by the reversible formation of a disulfide bridge between two neighboring Cys residues present in the active site. Thioredoxins have been found to regulate a variety of biological reactions in prokaryotic and eukaryotic cells.
Solyc08g074390.2.1	0.996183	Solyc08g074390.2.1 Glucan endo-1,3-beta-glucosidase 6 (AHRD V1 ***- B6TW83_MAIZE); contains Interpro domain(s) IPR013781 Glycoside hydrolase, subgroup, catalytic core	AT5G58090	O-Glycosyl hydrolases family 17 protein	-
Solyc08g082910.1.1	0.996089	Solyc08g082910.1.1 Dof zinc finger protein 2 (AHRD V1 ***- A5HWF1_HORVD); contains Interpro domain(s) IPR003851 Zinc finger, Dof-type	AT4G24060	Dof-type zinc finger DNA-binding protein	-
Solyc04g078250.2.1	0.99608	Solyc04g078250.2.1 Manganese transport protein mntH (AHRD V1 **-* MNTH_LACBR); contains Interpro domain(s) IPR001046 Natural resistance-associated macrophage protein	AT1G47240	Nramp metal ion transporter 2	NRAMP2
Solyc03g096350.2.1	0.996047	Solyc03g096350.2.1 Myb family transcription factor (Fragment) (AHRD V1 **-* D7M1F0_ARALY); contains Interpro domain(s) IPR006447 Myb-like DNA-binding region, SHAQKYF class	AT3G11280	Putative transcription factors interacting with the gene product of VHA-B1	-	Putative transcription factors interacting with the gene product of VHA-B1 (vacuolar ATPase subunit B1; as shown through yeast two-hybrid assay).
Solyc03g005480.2.1	0.99599	Solyc03g005480.2.1 Nodulin-like protein (AHRD V1 ***- B6TRP3_MAIZE); contains Interpro domain(s) IPR000620 Protein of unknown function DUF6, transmembrane	AT4G08300	Nodulin MtN21-like transporter	-
Solyc07g008200.2.1	0.995835	Solyc07g008200.2.1 Equilibrative nucleoside transporter (AHRD V1 **** B9HAJ2_POPTR); contains Interpro domain(s) IPR002259 Delayed-early response protein/equilibrative nucleoside transporter	AT1G02630	Equilibrative nucleotide transporter 1	-
Solyc11g069930.1.1	0.995795	Solyc11g069930.1.1 Disease resistance protein R3a-like protein (AHRD V1 ***- B3F572_SOLDE)	AT3G14470	LRR and NB-ARC domains-containing disease resistance protein	-
Solyc08g067160.2.1	0.995691	Solyc08g067160.2.1 Acyl-protein thioesterase 2 (AHRD V1 **-- B6T1C9_MAIZE); contains Interpro domain(s) IPR003140 Phospholipase/carboxylesterase	AT5G20060	Alpha/Beta-hydrolases protein. Contains Interpro domain: Phospholipase/Carboxylesterase (IPR003140)	-
Solyc04g049080.2.1	0.995534	Solyc04g049080.2.1 Senescence-associated protein-like (AHRD V1 ***- Q9LH57_ARATH); contains Interpro domain(s) IPR018499 Tetraspanin	AT3G12090	Tetraspanin 6	TET6
Solyc12g017370.1.1	0.995528	Solyc12g017370.1.1 Myb family transcription factor-like (AHRD V1 **-- Q6H510_ORYSJ); contains Interpro domain(s) IPR006447 Myb-like DNA-binding region, SHAQKYF class	AT1G79430	Altered phloem development (WOODY)	APL (WDY)	Encodes gene product that is required for several aspects of phloem development in the root: (1) the specific divisions organizing the phloem pole, (2) sieve element differentiation and (3) the expression of a companion-specific gene. Mutant has a defect in the organization of phloem poles in the root. apl seedlings have a short, determinate root with only occasional lateral branches.
Solyc01g105320.2.1	0.995383	Solyc01g105320.2.1 Metacaspase (AHRD V1 ***- A8NU42_COPC7); contains Interpro domain(s) IPR011600 Peptidase C14, caspase catalytic	AT1G02170	Metacaspase 1	MC1	Encodes a type I metacaspase. Two Arabidopsis metacaspases, AT1G02170 (MC1) and AT4G25110 (MC2) antagonistically control programmed cell death in Arabidopsis. MC1 is a positive regulator of cell death and requires conserved caspase-like putative catalytic residues for its function. MC2 negatively regulates cell death. This function is independent of the putative catalytic residues. A third type I…
Solyc02g069030.2.1	0.995374	Solyc02g069030.2.1 Phloem protein 2 (AHRD V1 **-- D0R6I5_MALDO)	AT4G19840	Phloem protein 2-A	PP2-A1	Encodes a phloem lectin, similar to phloem lectin in cucumber and celery. Gene is expressed in the phloem, predominantly in the companion cells.
Solyc10g081770.1.1	0.995332	Solyc10g081770.1.1 cDNA clone J023119C16 full insert sequence (AHRD V1 *-*- B7F733_ORYSJ)	AT5G06440	Polyketide cyclase/dehydrase and lipid transport protein	-
Solyc12g044920.1.1	0.995073	Solyc12g044920.1.1 Phospholipid-transporting ATPase 1 (AHRD V1 ***- C5FPS3_NANOT); contains Interpro domain(s) IPR006539 ATPase, P-type, phospholipid-translocating, flippase	AT1G17500	ATPase E1-E2 type family protein / Haloacid dehalogenase-like hydrolase family protein	-
Solyc06g061200.1.1	0.99465	Solyc06g061200.1.1 Glycine-rich protein TomR2 (AHRD V1 *-*- Q7XJI7_SOLLC)	NA	NA	NA
Solyc06g073940.2.1	0.99465	Solyc06g073940.2.1 CSR-like1	AT5G22090	Protein of unknown function (DUF3049)	-
Solyc03g112220.1.1	0.9946	Solyc03g112220.1.1 Unknown Protein (AHRD V1)	NA	NA	NA
Solyc08g067370.1.1	0.99451	Solyc08g067370.1.1 Unknown Protein (AHRD V1)	AT2G46630	Unknown protein	-
Solyc01g107810.2.1	0.994443	Solyc01g107810.2.1 UDP-glucosyltransferase family 1 protein (AHRD V1 **** C6KI43_CITSI); contains Interpro domain(s) IPR002213 UDP-glucuronosyl/UDP-glucosyltransferase	AT4G34131	UDP-glucosyl transferase 73B3	UGT73B3
Solyc01g007260.2.1	0.994421	Solyc01g007260.2.1 Os04g0416500 protein (Fragment) (AHRD V1 ***- Q0JDA8_ORYSJ); contains Interpro domain(s) IPR004176 Clp, N-terminal	AT3G52490	Double Clp-N motif-containing P-loop nucleoside triphosphate hydrolases superfamily protein	-
Solyc02g084280.2.1	0.994394	Solyc02g084280.2.1 Unknown Protein (AHRD V1)	NA	NA	NA
Solyc12g096940.1.1	0.994332	Solyc12g096940.1.1 CCT motif family protein (AHRD V1 *-*- B6TX69_MAIZE); contains Interpro domain(s) IPR010402 CCT domain	AT1G04500	CONSTANS, CO-like, and TOC1 (CCT) motif protein	-
Solyc02g089270.1.1	0.994271	Solyc02g089270.1.1 Unknown Protein (AHRD V1)	NA	NA	NA
Solyc02g085290.2.1	0.994102	Solyc02g085290.2.1 Maf-like protein expressed (AHRD V1 ***- Q2R2T0_ORYSJ); contains Interpro domain(s) IPR003697 Maf-like protein	AT5G66550	Maf-like protein	-
Solyc05g046130.2.1	0.99406	Solyc05g046130.2.1 Unknown Protein (AHRD V1); contains Interpro domain(s) IPR009606 Protein of unknown function DUF1218	AT2G32280	Unknown protein (DUF1218);	-
Solyc02g069020.2.1	0.994004	Solyc02g069020.2.1 Phloem protein 2 (AHRD V1 **-- D0R6I5_MALDO)	AT4G19840	Phloem protein 2-A1	PP2-A1	Encodes a phloem lectin, similar to phloem lectin in cucumber and celery. Gene is expressed in the phloem, predominantly in the companion cells.
Solyc12g057000.1.1	0.993959	Solyc12g057000.1.1 Unknown Protein (AHRD V1)	AT1G35830	VQ motif-containing protein	-
Solyc06g074180.1.1	0.993944	Solyc06g074180.1.1 Cytochrome P450	AT1G64940	Cytochrome P450, family 87, subfamily A, polypeptide 6	CYP89A6
Solyc07g006760.2.1	0.993907	Solyc07g006760.2.1 Serine/threonine protein kinase (AHRD V1 *-** C4PKQ3_PRUPE); contains Interpro domain(s) IPR001245 Tyrosine protein kinase	AT5G57610	Protein kinase protein with Octicosapeptide/Phox/Bem1P domain	-
Solyc03g121300.2.1	0.993738	Solyc03g121300.2.1 Myrosinase-binding protein 2 (AHRD V1 **-- D7KIN1_ARALY); contains Interpro domain(s) IPR001229 Mannose-binding lectin	AT1G73040	Mannose-binding lectin	-
Solyc05g056040.2.1	0.993567	Solyc05g056040.2.1 Auxin response factor 14 (AHRD V1 *-*- D9HNU1_MAIZE); contains Interpro domain(s) IPR003340 Transcriptional factor B3	AT2G46530	Auxin response factor 11	ARF11
Solyc03g114290.2.1	0.993497	Solyc03g114290.2.1 UPF0497 membrane protein At2g36330 (AHRD V1 *-*- U497A_ARATH); contains Interpro domain(s) IPR006702 Uncharacterised protein family UPF0497, trans-membrane plant	AT2G36330	Uncharacterised protein (UPF0497)	-
Solyc03g006260.2.1	0.99347	Solyc03g006260.2.1 Sodium/calcium exchanger family protein (AHRD V1 *-*- D7KKF3_ARALY); contains Interpro domain(s) IPR011992 EF-Hand type	AT1G53210	Sodium/calcium exchanger family protein / Calcium-binding EF hand family protein	-
Solyc04g064630.2.1	0.9934	Solyc04g064630.2.1 RAG1-activating protein 1 homolog (AHRD V1 **-- R1AP1_DROME); contains Interpro domain(s) IPR018179 RAG1-activating protein 1 homologue	AT1G21460	Nodulin MtN3 family protein	SWEET1
Solyc08g075640.2.1	0.993301	Solyc08g075640.2.1 CC-NBS-LRR, resistance protein	AT3G14470	LRR and NB-ARC domains-containing disease resistance protein	-
Solyc02g082650.2.1	0.993234	Solyc02g082650.2.1 Unknown Protein (AHRD V1)	NA	NA	NA
Solyc07g052600.2.1	0.99314	Solyc07g052600.2.1 Genomic DNA chromosome 3 P1 clone MSD21 (AHRD V1 **-- Q9LSX7_ARATH)	AT3G21865	Peroxin 22	PEX22	Interacts with PEX4 in a yeast two-hybrid. The PEX4 and PEX22 pair may be important during the remodeling of peroxisome matrix contents as glyoxysomes transition to leaf peroxisomes.
Solyc07g007170.2.1	0.992885	Solyc07g007170.2.1 Zinc finger family protein (AHRD V1 ***- D7L4D8_ARALY)	AT2G15580	RING/U-Box protein	-
Solyc10g006640.2.1	0.992875	Solyc10g006640.2.1 BHLH transcription factor-like protein (AHRD V1 *-*- Q5ZAK6_ORYSJ); contains Interpro domain(s) IPR011598 Helix-loop-helix DNA-binding	AT3G20640	Basic helix-loop-helix (bHLH) DNA-Binding protein	-
Solyc12g056930.1.1	0.992729	Solyc12g056930.1.1 Sulfate transporter 2 (AHRD V1 ***- Q9AT47_SOLLC); contains Interpro domain(s) IPR001902 Sulphate anion transporter	AT1G22150	Sulfate transporter 1;3	SULTR1;3
Solyc04g009660.2.1	0.992617	Solyc04g009660.2.1 CC-NBS-LRR, resistance protein	AT3G46530	Recognition of Peronospora parasitica 13	RPP13	Confers resistance to the biotrophic oomycete, Peronospora parasitica. Encodes an NBS-LRR type R protein with a putative amino-terminal leucine zipper. Fungal protein ATR13 induces RPP13 gene expression and disease resistance.
Solyc01g104430.1.1	0.992531	Solyc01g104430.1.1 Unknown Protein (AHRD V1)	AT1G59660	Nucleoporin autopeptidase	-
Solyc05g051270.2.1	0.992419	Solyc05g051270.2.1 Cysteine-rich repeat secretory protein 60 (AHRD V1 ***- CRR60_ARATH); contains Interpro domain(s) IPR002902 Protein of unknown function DUF26	AT5G37660	Plasmodesmata-located protein 7	PDLP7	Encodes a plasmodesmal protein that may be involved in the intercellular movement of molecules through the plasmodesmata. The protein has two DUF26 domains and a single transmembrane domain.
Solyc04g072460.2.1	0.992381	Solyc04g072460.2.1 BZIP transcription factor (AHRD V1 **** A7Y1S1_BRAJU); contains Interpro domain(s) IPR011616 bZIP transcription factor, bZIP-1	AT5G65210	TGACGTCA cis-element-binding protein (TGA) factor of the basic leucine zipper domain (bZIP) family	TGA1	Encodes TGA1, a redox-controlled regulator of systemic acquired resistance. TGA1 targets the activation sequence-1 (as-1) element of the promoter region of defense proteins. TGA1 are S-nitrosylated.
Solyc09g072680.1.1	0.992229	Solyc09g072680.1.1 F-box family protein (AHRD V1 ***- B9IAP0_POPTR); contains Interpro domain(s) IPR017451 F-box associated type 1	AT1G12870	F-box family protein	-
Solyc11g069580.1.1	0.992178	Solyc11g069580.1.1 Cyclic nucleotide gated channel (AHRD V1 ***- A9CRE4_MALDO); contains Interpro domain(s) IPR000595 Cyclic nucleotide-binding	AT2G28260	Cyclic Nucleotnde-gated channel 15	CNGC15
Solyc07g052620.1.1	0.992029	Solyc07g052620.1.1 Zinc finger protein CONSTANS-LIKE 4 (AHRD V1 *-*- COL4_ARATH); contains Interpro domain(s) IPR000315 Zinc finger, B-box	AT4G15248	B-Box type zinc finger protein	-
Solyc08g075880.2.1	0.991998	Solyc08g075880.2.1 Metal ion binding protein (AHRD V1 **-- D7LYP1_ARALY); contains Interpro domain(s) IPR006121 Heavy metal transport/detoxification protein	AT2G18196	Heavy metal transport/detoxification	-
Solyc07g056260.2.1	0.991987	Solyc07g056260.2.1 Glucan synthase like 3 (AHRD V1 ***- D8R8I5_SELML); contains Interpro domain(s) IPR003440 Glycosyl transferase, family 48	AT1G06490	Callose Synthase 7	CALS7	Encodes Callose Synthase 7 (CalS7), a phloem-specific callose synthase responsible for callose deposition in developing sieve elements during phloem formation and in mature phloem induced by wounding.
Solyc03g120290.2.1	0.991774	Solyc03g120290.2.1 Unknown Protein (AHRD V1)	AT1G12663	Predicted to encode a PR (pathogenesis-related) protein	-	Belongs to the plant thionin (PR-13) family with the following members: At1g66100, At5g36910, At1g72260, At2g15010, At1g12663, At1g12660.
Solyc05g050840.2.1	0.991727	Solyc05g050840.2.1 Unknown Protein (AHRD V1)	NA	NA	NA
Solyc07g065700.2.1	0.99164	Solyc07g065700.2.1 SEC14-like protein 1 (AHRD V1 **-- B6TAH4_MAIZE); contains Interpro domain(s) IPR001251 Cellular retinaldehyde-binding/triple function, C-terminal	AT1G55840	SEC14p-like phosphatidylinositol transfer protein	-
Solyc12g008660.1.1	0.991634	Solyc12g008660.1.1 Zinc finger CCCH domain-containing protein 20 (AHRD V1 ***- C3H20_ARATH); contains Interpro domain(s) IPR000571 Zinc finger, CCCH-type	AT2G19810	Oxidation-related zinc finger 1	OZF1	Encodes Oxidation-related Zinc Finger 1 (OZF1), a plasma membrane protein involved in oxidative stress.
Solyc04g077010.2.1	0.991606	Solyc04g077010.2.1 Receptor like kinase, RLK	AT5G49660	Xylem intermixed with phloem 1	XIP1	The gene encodes receptor-like kinase (RLK). Involved in the maintenance organization of cell files or cell morphology in conductive elements.
Solyc02g091140.2.1	0.991189	Solyc02g091140.2.1 S-adenosyl-L-methionine carboxyl methyltransferase family protein (AHRD V1 **** D7KVS6_ARALY); contains Interpro domain(s) IPR005299 SAM dependent carboxyl methyltransferase	AT1G15125	S-Adenosyl-L-Methionine-dependent methyltransferases protein	-
Solyc05g008380.2.1	0.991172	Solyc05g008380.2.1 Unknown Protein (AHRD V1)	AT1G71110	Unknown protein	-
Solyc12g036500.1.1	0.991093	Solyc12g036500.1.1 cDNA clone J023065D24 full insert sequence (AHRD V1 *-*- B7EKP5_ORYSJ); contains Interpro domain(s) IPR012870 Protein of unknown function DUF1666	AT1G73850	Protein of unknown function (DUF1666)	-
Solyc02g071350.2.1	0.991039	Solyc02g071350.2.1 Lipid A export ATP-binding/permease protein msbA (AHRD V1 *--* MSBA_CHRVO); contains Interpro domain(s) IPR003439 ABC transporter-like	AT4G18050	ATP-Binding Cassette B9 (ABC transporter)	ABCB9
Solyc11g069620.1.1	0.991001	Solyc11g069620.1.1 CC-NBS-LRR, resistance protein	AT3G14470	LRR and NB-ARC domains-containing disease resistance protein	-
Solyc02g087410.2.1	0.990986	Solyc02g087410.2.1 Lipid A export ATP-binding/permease protein msbA (AHRD V1 *--- MSBA_CHRVO); contains Interpro domain(s) IPR003439 ABC transporter-like	AT3G28345	ATP-Binding Cassette B15	ABCB15	Encodes an ATP-binding cassette (ABC) transporter. Expressed in the vascular tissue of primary stem.
Solyc12g013600.1.1	0.990959	Solyc12g013600.1.1 TPR and ankyrin repeat-containing protein 1 (AHRD V1 *-*- TRNK1_HUMAN)	NA	NA	NA
Solyc11g066280.1.1	0.990912	Solyc11g066280.1.1 U3 small nucleolar ribonucleoprotein protein imp4 (AHRD V1 **-- Q17BF6_AEDAE); contains Interpro domain(s) IPR007109 Brix domain	AT4G01560	Maternal effect embryo arrest 49	MEE49
Solyc10g080340.1.1	0.990908	Solyc10g080340.1.1 Mate efflux family protein (AHRD V1 **-- D7KIF9_ARALY); contains Interpro domain(s) IPR002528 Multi antimicrobial extrusion protein MatE	AT1G33110	MATE efflux family protein	-
Solyc06g069640.2.1	0.990898	Solyc06g069640.2.1 MazG nucleotide pyrophosphohydrolase (AHRD V1 ***- D9SGR6_9PROT); contains Interpro domain(s) IPR011394 NTP Pyrophosphohydrolase MazG-related, RS21-C6	AT3G25400	NTP pyrophosphohydrolase MazG	-
Solyc03g097320.2.1	0.990776	Solyc03g097320.2.1 RNA polymerase sigma-70 factor (AHRD V1 ***- B0C890_ACAM1); contains Interpro domain(s) IPR013325 RNA polymerase sigma factor, region 2	AT1G64860	Sigma factor A	SIGA	Subunit of chloroplast RNA polymerase, confers the ability to recognize promoter sequences on the core enzyme
Solyc09g010680.2.1	0.990741	Solyc09g010680.2.1 Dof zinc finger protein (AHRD V1 *-*- Q9M4G1_SOLTU); contains Interpro domain(s) IPR003851 Zinc finger, Dof-type	AT5G02460	Dof-type zinc finger DNA-binding protein	-
Solyc03g079880.2.1	0.990628	Solyc03g079880.2.1 Protease inhibitor/seed storage/lipid transfer protein family protein (AHRD V1 **** D7LUP2_ARALY); contains Interpro domain(s) IPR003612 Plant lipid transfer protein/seed storage/trypsin-alpha amylase inhibitor	AT3G53980	Bifunctional inhibitor/Lipid-transfer protein/Seed storage 2S albumin protein	-
Solyc01g096460.2.1	0.990501	Solyc01g096460.2.1 U-box domain-containing protein 4 (AHRD V1 **-- PUB4_ARATH); contains Interpro domain(s) IPR011989 Armadillo-like helical	AT1G08315	Armadillo (ARM) repeat protein	-
Solyc06g051260.2.1	0.990239	Solyc06g051260.2.1 Transcription factor bHLH51 (AHRD V1 **-* BH051_ARATH); contains Interpro domain(s) IPR001092 Basic helix-loop-helix dimerisation region bHLH	AT2G40200	Basic helix-loop-helix (bHLH) DNA-Binding protein	-
Solyc06g066830.2.1	0.990205	Solyc06g066830.2.1 2-oxoglutarate-dependent dioxygenase (AHRD V1 ***- B9GL08_POPTR); contains Interpro domain(s) IPR005123 Oxoglutarate and iron-dependent oxygenase	AT1G52820	2-oxoglutarate (2OG) and Fe(II)-dependent oxygenase	-
Solyc01g028830.2.1	0.990205	Solyc01g028830.2.1 ATP binding / serine-threonine kinase (AHRD V1 **** C5DB71_VITVI); contains Interpro domain(s) IPR002290 Serine/threonine protein kinase	AT5G56460	Protein kinase protein	-
Solyc09g090650.2.1	0.990071	Solyc09g090650.2.1 Zinc finger protein CONSTANS-LIKE 5 (AHRD V1 *--- COL5_ARATH); contains Interpro domain(s) IPR010402 CCT domain	AT1G04500	CONSTANS, CO-like, and TOC1 (CCT) motif protein	-
Solyc07g009410.2.1	0.989777	Solyc07g009410.2.1 Kelch-like protein 7 (AHRD V1 *--- KLHL7_CHICK); contains Interpro domain(s) IPR015915 Kelch-type beta propeller	AT3G27150	Target gene of MIR2111-5p.	-
Solyc10g050160.1.1	0.989655	Solyc10g050160.1.1 Caffeoyl-CoA 3-O-methyltransferase (AHRD V1 **** A6XBP7_BRARP); contains Interpro domain(s) IPR002935 O-methyltransferase, family 3	AT4G34050	Caffeoyl coenzyme A O-methyltransferase 1	CCoAOMT1
Solyc06g074540.2.1	0.98955	Solyc06g074540.2.1 Phytosulfokines 5 (AHRD V1 *-*- PSK5_ORYSJ); contains Interpro domain(s) IPR009438 Phytosulfokine	AT3G44735	Phytosulfokine 3 precursor	PSK3	Phytosulfokine 3 precursor, coding for a unique plant peptide growth factor.
Solyc08g007670.1.1	0.989513	Solyc08g007670.1.1 Subtilisin-like protease (AHRD V1 **-- Q9LWA3_SOLLC); contains Interpro domain(s) IPR015500 Peptidase S8, subtilisin-related	AT5G67360	Subtilisin-like serine protease	ARA12	Encodes a subtilisin-like serine protease essential for mucilage release from seed coats.
Solyc02g070610.2.1	0.989393	Solyc02g070610.2.1 Lipase (Class 3)-like protein (AHRD V1 ***- Q943F9_ORYSJ)	AT5G50890	alpha/beta-hydrolases protein	-
Solyc06g050710.2.1	0.989326	Solyc06g050710.2.1 Metal ion binding protein (AHRD V1 ***- D7LYD7_ARALY); contains Interpro domain(s) IPR006121 Heavy metal transport/detoxification protein	AT5G05365	Heavy metal transport/detoxification protein	-
Solyc01g108300.2.1	0.989297	Solyc01g108300.2.1 Myb family transcription factor (AHRD V1 **-- D7LQI3_ARALY); contains Interpro domain(s) IPR006447 Myb-like DNA-binding region, SHAQKYF class	AT2G03500	MYB-like transcription factor protein	-
Solyc08g007420.2.1	0.989147	Solyc08g007420.2.1 L-lactate dehydrogenase (AHRD V1 **** Q96570_SOLLC); contains Interpro domain(s) IPR011304 L-lactate dehydrogenase	AT4G17260	Lactate/Malate dehydrogenase protein	-
Solyc08g066650.2.1	0.98906	Solyc08g066650.2.1 Carotenoid cleavage dioxygenase 8	AT4G32810	Carotenoid cleavage dioxygenase 8	CCD8	Encodes a protein with similarity to carotenoid cleaving deoxygenases, the enzymes that cleave beta-carotene. Involved in the production of a graft transmissable signal to suppress axillary branching. Protein is localized to chloroplast stroma and expressed primarily in root tip. Mutants in the gene exhibit increased shoot branching, and light-dependent defects in hook opening and hypocotyl/root …
Solyc07g061920.2.1	0.989001	Solyc07g061920.2.1 Glucan synthase like 3 (AHRD V1 ***- D8R8I5_SELML); contains Interpro domain(s) IPR003440 Glycosyl transferase, family 48	AT3G14570	Glucan synthase-like 4	GSL04	Encodes a protein similar to callose synthase
Solyc07g052670.2.1	0.988867	Solyc07g052670.2.1 Transcription factor (Fragment) (AHRD V1 **** D6MKL1_9ASPA); contains Interpro domain(s) IPR011598 Helix-loop-helix DNA-binding	AT5G54680	IAA-Leucine Resistant 3	ILR3
Solyc01g066850.2.1	0.988699	Solyc01g066850.2.1 Nodulin MtN21 family protein (AHRD V1 ***- D7LP41_ARALY); contains Interpro domain(s) IPR000620 Protein of unknown function DUF6, transmembrane	AT3G30340	Nodulin MtN21-like transporter	-
Solyc12g007230.1.1	0.988584	Solyc12g007230.1.1 Auxin responsive protein (AHRD V1 *-*- D9IQE6_CATRO); contains Interpro domain(s) IPR003311 AUX/IAA protein	AT4G29080	Phytochrome-sssociated protein 2	PAP2
Solyc10g018480.1.1	0.988394	Solyc10g018480.1.1 Protease inhibitor/seed storage/lipid transfer protein family protein (AHRD V1 ***- D7LUP2_ARALY)	AT5G05960	Bifunctional inhibitor/lipid-transfer protein/seed storage 2S albumin	-
Solyc09g010360.2.1	0.988279	Solyc09g010360.2.1 Nodulin-like protein (AHRD V1 ***- Q9ZUS1_ARATH); contains Interpro domain(s) IPR000620 Protein of unknown function DUF6, transmembrane	AT2G37460	Nodulin MtN3 family protein	-
Solyc01g098010.2.1	0.988186	Solyc01g098010.2.1 Acetyltransferase GNAT family protein expressed (AHRD V1 ***- Q852L7_ORYSJ); contains Interpro domain(s) IPR000182 GCN5-related N-acetyltransferase	AT3G22560	Acyl-CoA N-acyltransferase	NAT
Solyc04g010250.2.1	0.988136	Solyc04g010250.2.1 Lipase-like protein (AHRD V1 **-- Q9M3D1_ARATH); contains Interpro domain(s) IPR000073 Alpha/beta hydrolase fold-1	AT2G39420	Alpha/Beta-hydrolase protein	-
Solyc08g076890.2.1	0.98813	Solyc08g076890.2.1 Unknown Protein (AHRD V1)	NA	NA	NA
Solyc07g055330.2.1	0.9881	Solyc07g055330.2.1 RING finger protein 24 (AHRD V1 *-*- RNF24_MOUSE); contains Interpro domain(s) IPR018957 Zinc finger, C3HC4 RING-type	AT3G58720	RING/U-Box protein	-
Solyc08g005010.2.1	0.988039	Solyc08g005010.2.1 Unknown Protein (AHRD V1)	AT2G35260	Unknown protein	-
Solyc11g069570.1.1	0.987903	Solyc11g069570.1.1 Cytokinin riboside 5&apos;-monophosphate phosphoribohydrolase LOG (AHRD V1 **-- LOG_ORYSJ); contains Interpro domain(s) IPR005269 Conserved hypothetical protein CHP00730	AT2G37210	Lonely Guy 3	LOG3	Encodes a protein of unknown function. It has been crystallized and shown to be structurally almost identical to the protein encoded by At5g11950.
Solyc01g079950.2.1	0.987499	Solyc01g079950.2.1 Xylanase inhibitor (Fragment) (AHRD V1 **-- Q53IQ3_WHEAT); contains Interpro domain(s) IPR001461 Peptidase A1	AT1G03220	Eukaryotic aspartyl protease	-
Solyc02g088380.2.1	0.98747	Solyc02g088380.2.1 Blue copper protein (AHRD V1 ***- B6TEY9_MAIZE); contains Interpro domain(s) IPR008972 Cupredoxin	AT2G27035	Early nodulin-like protein 20	ENODL20	Has been classified as a stellacyanin. Has also been classified as an early nodulin-like protein (ENODL), because it does not have a His residue involved in Cu binding. ENODLs are proteins having one plastocyanin-like (PCNL) domain lacking the amino acid residues necessary for Cu binding.
Solyc02g065600.2.1	0.987318	Solyc02g065600.2.1 Leaf senescence protein-like (AHRD V1 ***- Q8RV74_ORYSJ); contains Interpro domain(s) IPR004253 Protein of unknown function DUF231, plant	AT5G15900	Trichome birefringence-like 19	TBL19	TBL gene family has 46 members, two of which (TBR/AT5G06700 and TBL3/AT5G01360) have been shown to be involved in the synthesis and deposition of secondary wall cellulose, presumably by influencing the esterification state of pectic polymers. A nomenclature for this gene family has been proposed (Volker Bischoff & Wolf Scheible, 2010, personal communication).
Solyc06g066180.2.1	0.987234	Solyc06g066180.2.1 Myb family transcription factor (AHRD V1 *--- D7L484_ARALY); contains Interpro domain(s) IPR006447 Myb-like DNA-binding region, SHAQKYF class	AT4G13640	Unfertilized embryo sac 16	UNE16
Solyc03g025860.2.1	0.98718	Solyc03g025860.2.1 Vesicle-trafficking protein SEC22b (AHRD V1 **-- C1BXX2_ESOLU); contains Interpro domain(s) IPR010908 Longin	AT5G52270	SNARE-like protein	-
Solyc01g108040.1.1	0.987176	Solyc01g108040.1.1 Dynamin-related protein 3B (AHRD V1 ***- DRP3B_ARATH); contains Interpro domain(s) IPR000375 Dynamin central region	AT2G14120	Dynamin related protein 3B	DRP3B	Encodes a dynamin related protein. DRPs are self-assembling GTPasse involved in fission and fusion of membranes. DRP3B functions in mitochondrion and peroxisome fission in combination with DRP3A.
Solyc01g100920.2.1	0.986985	Solyc01g100920.2.1 Nodulin-like protein (AHRD V1 ***- Q84TV1_GOSHI); contains Interpro domain(s) IPR000620 Protein of unknown function DUF6, transmembrane	AT1G09380	Nodulin MtN21-like transporter	-
Solyc02g086930.2.1	0.98696	Solyc02g086930.2.1 Homeobox-leucine zipper-like protein (AHRD V1 *-*- Q3HRT1_PICGL); contains Interpro domain(s) IPR001356 Homeobox IPR017970 Homeobox, conserved site	AT3G01470	Homeobox 1	HB-1	Encodes a homeodomain leucine zipper class I (HD-Zip I) transcriptional activator involved in leaf development.
Solyc06g005890.2.1	0.986902	Solyc06g005890.2.1 Unknown Protein (AHRD V1); contains Interpro domain(s) IPR007750 Protein of unknown function DUF674	AT5G01140	Protein of unknown function (DUF674)	-
Solyc10g083760.1.1	0.986823	Solyc10g083760.1.1 Threonine dehydratase biosynthetic (AHRD V1 ***- D9SD66_9PROT); contains Interpro domain(s) IPR000634 Serine/threonine dehydratase, pyridoxal-phosphate-binding site IPR005787 Threonine dehydratase I	AT3G10050	L-O-methylthreonine resistant 1	OMR1	First enzyme in the biosynthetic pathway of isoleucine
Solyc04g007590.1.1	0.986439	Solyc04g007590.1.1 Nodulin-like protein (AHRD V1 ***- Q9LI65_ARATH); contains Interpro domain(s) IPR000620 Protein of unknown function DUF6, transmembrane	AT3G30340	Nodulin MtN21-like transporter	-
Solyc04g079520.2.1	0.986354	Solyc04g079520.2.1 Peptide transporter (AHRD V1 **-* A6YJX4_9MAGN); contains Interpro domain(s) IPR000109 TGF-beta receptor, type I/II extracellular region	AT1G27040	Major facilitator protein	-
Solyc02g068160.1.1	0.986162	Solyc02g068160.1.1 Os02g0508100 protein (Fragment) (AHRD V1 ***- Q0E0Z9_ORYSJ)	AT3G27027	Protein of unknown function (DUF3339)	-
Solyc04g080510.2.1	0.986065	Solyc04g080510.2.1 CBS domain containing protein expressed (AHRD V1 ***- Q84R32_ORYSJ); contains Interpro domain(s) IPR000644 Cystathionine beta-synthase, core	AT1G47271	Cystathionine beta-synthase (CBS)	-
Solyc03g097650.2.1	0.986041	Solyc03g097650.2.1 NAC domain transcription factor (AHRD V1 **** Q4U0D4_WHEAT); contains Interpro domain(s) IPR003441 No apical meristem (NAM) protein	AT5G13180	NAC domain Containing protein 83	NAC083	Encodes a NAC domain transcription factor that interacts with VND7 and negatively regulates xylem vessel formation.
Solyc07g064720.2.1	0.98595	Solyc07g064720.2.1 GDSL esterase/lipase At5g55050 (AHRD V1 ***- GDL87_ARATH); contains Interpro domain(s) IPR001087 Lipase, GDSL	AT5G55050	GDSL-like lipase/acylhydrolase protein	-
Solyc10g051380.1.1	0.985753	Solyc10g051380.1.1 Glycine-rich RNA-binding protein (AHRD V1 **** B2YKT9_TOBAC); contains Interpro domain(s) IPR015465 RNA recognition motif, glycine rich protein	AT2G21660	Glycine-rich RNA-binding protein 7	GRP7	Encodes a small glycine-rich RNA binding protein that is part of a negative-feedback loop through which AtGRP7 regulates the circadian oscillations of its own transcript. Gene expression is induced by cold. GRP7 appears to promote stomatal opening and reduce tolerance under salt and dehydration stress conditions, but, promotes stomatal closing and thereby increases stress tolerance under conditio…
Solyc12g007240.1.1	0.98574	Solyc12g007240.1.1 Unknown Protein (AHRD V1)	AT4G28840	Unknown protein	-
Solyc10g005750.2.1	0.985642	Solyc10g005750.2.1 Calcium-dependent protein kinase (AHRD V1 **-* B2KTA9_WHEAT); contains Interpro domain(s) IPR011992 EF-Hand type	AT4G26470	Calcium-binding EF-hand protein	-
Solyc03g077920.1.1	0.98564	Solyc03g077920.1.1 Phosphoribosylanthranilate transferase (Fragment) (AHRD V1 *--- Q43085_PEA); contains Interpro domain(s) IPR013583 Phosphoribosyltransferase C-terminal, plant	AT5G48060	C2 calcium/lipid-binding plant phosphoribosyltransferase	-
Solyc04g071260.2.1	0.98533	Solyc04g071260.2.1 Actin (AHRD V1 ***- Q5XPX5_SACOF); contains Interpro domain(s) IPR004000 Actin/actin-like	AT3G12110	Actin-11	ACT11	Encodes an actin that is expressed predominantly during reproductive development.
Solyc09g008660.2.1	0.985312	Solyc09g008660.2.1 Chloroplast unusual positioning 1A (AHRD V1 *--- B3IYT7_ADICA)	AT2G36650	Unknown protein	-
Solyc12g043040.1.1	0.985186	Solyc12g043040.1.1 Sulfate transporter (AHRD V1 ***- A1YKF8_BRASY); contains Interpro domain(s) IPR011547 Sulphate transporter	AT3G15990	Sulfate transporter 3;4	SULTR3;4
Solyc07g055990.2.1	0.984947	Solyc07g055990.2.1 Xyloglucan endotransglucosylase/hydrolase 7 (AHRD V1 **** C0IRG6_ACTDE); contains Interpro domain(s) IPR016455 Xyloglucan endotransglucosylase/hydrolase	AT3G23730	Xyloglucan endotransglucosylase/hydrolase 16	XTH16
Solyc07g064290.2.1	0.984896	Solyc07g064290.2.1 Ras-related protein Rab-21 (AHRD V1 *-*- C1BQH4_9MAXI); contains Interpro domain(s) IPR013684 Miro-like	AT5G54840	Monomeric G protein	SGP1	Monomeric G protein. Expressed in the root quiescent center, flowers, and leaf guard cells and hydathodes.
Solyc04g014530.1.1	0.984844	Solyc04g014530.1.1 Ethylene responsive transcription factor 1a (AHRD V1 *-*- C0J9I9_9ROSA); contains Interpro domain(s) IPR001471 Pathogenesis-related transcriptional factor and ERF, DNA-binding	AT3G23240	Ethylene response factor 1	ERF1	Encodes a member of the ERF (ethylene response factor) subfamily B-3 of ERF/AP2 transcription factor family (ERF1). The protein contains one AP2 domain. There are 18 members in this subfamily including ATERF-1, ATERF-2, AND ATERF-5. EREBP like protein that binds GCC box of ethylene regulated promoters such as basic chitinases. Constitutive expression of ERF1 phenocopies ethylene over production. …
Solyc12g006590.1.1	0.98451	Solyc12g006590.1.1 Zinc finger RAN-binding domain containing 2 (AHRD V1 **** Q7SZF0_DANRE); contains Interpro domain(s) IPR001876 Zinc finger, RanBP2-type	AT2G26695	RAN BP2/NZF zinc finger-like protein	-
Solyc07g064020.2.1	0.984346	Solyc07g064020.2.1 class I heat shock protein 1 (AHRD V1 ***- B6TTC8_MAIZE); contains Interpro domain(s) IPR008978 HSP20-like chaperone	AT5G54660	Hsp20-like chaperones protein	-
Solyc06g061230.2.1	0.984264	Solyc06g061230.2.1 Unknown Protein (AHRD V1); contains Interpro domain(s) IPR009632 Putative metallocarboxypeptidase inhibitor	NA	NA	NA
Solyc09g055230.2.1	0.984159	Solyc09g055230.2.1 ATP-dependent Clp protease ATP-binding subunit (AHRD V1 *--- A2RIW9_LACLM); contains Interpro domain(s) IPR001270 Chaperonin clpA/B	AT2G29970	Double Clp-N motif-containing P-loop nucleoside triphosphate hydrolases	-
Solyc05g006990.2.1	0.984051	Solyc05g006990.2.1 Nitrate transporter (AHRD V1 **-* Q7XAK5_PRUPE); contains Interpro domain(s) IPR000109 TGF-beta receptor, type I/II extracellular region	AT1G69850	Nitrate transporter 1:2	NRT1:2	Encodes an inducible component of low-affinity nitrate uptake. mRNA found primarily in root hairs and the epidermis of roots. It also acts as an ABA importer at the site of ABA biosynthesis and is important for the regulation of stomatal aperture in inflorescence stems.
Solyc02g087010.2.1	0.983932	Solyc02g087010.2.1 NHL repeat-containing protein (AHRD V1 ***- D7KY00_ARALY); contains Interpro domain(s) IPR001258 NHL repeat	AT1G70280	NHL domain-containing protein	-
Solyc09g063070.2.1	0.98378	Solyc09g063070.2.1 Senescence-associated protein-like (ISS) (AHRD V1 ***- Q00X72_OSTTA)	AT2G20230	Tetraspanin	-
Solyc10g049870.1.1	0.983702	Solyc10g049870.1.1 EPF-type Cis2-His2 zinc finger transcription factor (AHRD V1 *-** D8S6B6_SELML); contains Interpro domain(s) IPR007087 Zinc finger, C2H2-type	AT1G80730	Zinc-finger protein 1	ZFP1	Encodes a zinc finger protein and is expressed at high levels in the shoot apex, including the apical meristem, developing leaves and the developing vascular system. expression induced three days post germination. T-DNA insertion mutant has a dominant phenotype in leaf initiation.
Solyc00g128870.2.1	0.983626	Solyc00g128870.2.1 Nudix hydrolase 1 (AHRD V1 ***- A6ANR4_VIBHA); contains Interpro domain(s) IPR000086 NUDIX hydrolase domain	AT1G68760	NUDIX hydrolase 1	NUDX1	Encodes a cytosol-localized nudix hydrolase that hydrolyzes 8-oxo-(d)GTP to its monophosphate form. This protective mechanism prevents the misincorporation of these oxidized nucleotides into DNA and RNA. NUDX1 also has a low level of dihydroneopterin triphosphate pyrophosphatase activity in vitro and may participate in the folate synthesis pathway.
Solyc03g114790.2.1	0.983569	Solyc03g114790.2.1 N(4)-(Beta-N-acetylglucosaminyl)-L-asparaginase (AHRD V1 **** ASPG_ELIMR); contains Interpro domain(s) IPR000246 Peptidase T2, asparaginase 2	AT5G08100	Asparaginase A1	ASPGA1
Solyc06g068520.2.1	0.983517	Solyc06g068520.2.1 Hydroxyproline-rich systemin (AHRD V1 ***- HSY1_SOLLC)	NA	NA	NA
Solyc06g054470.1.1	0.98344	Solyc06g054470.1.1 Unknown Protein (AHRD V1)	AT3G21570	Unknown protein	-
Solyc05g056370.2.1	0.983144	Solyc05g056370.2.1 Receptor like kinase, RLK	AT5G63710	Leucine-rich repeat protein kinase	-
Solyc04g079480.2.1	0.982868	Solyc04g079480.2.1 Serpin (Serine protease inhibitor) (AHRD V1 **-* Q53P13_ORYSJ); contains Interpro domain(s) IPR015554 Protease inhibitor I4, serpin, plant	AT1G47710	Serine protease inhibitor (SERPIN)	SERPIN
Solyc01g098510.2.1	0.982692	Solyc01g098510.2.1 Unknown Protein (AHRD V1)	NA	NA	NA
Solyc02g021600.1.1	0.982232	Solyc02g021600.1.1 Kelch-like protein 14 (AHRD V1 *-*- B6T7I5_MAIZE); contains Interpro domain(s) IPR015915 Kelch-type beta propeller	AT1G30090	Galactose oxidase/kelch repeat protein	-
Solyc07g064920.2.1	0.982063	Solyc07g064920.2.1 SWIb domain-containing protein (AHRD V1 ***- Q1PCH7_SOLCH); contains Interpro domain(s) IPR019835 SWIB domain	AT4G26810	SWIB/MDM2 domain-containing protein	-
Solyc06g061090.2.1	0.981974	Solyc06g061090.2.1 LOC555512 protein (Fragment) (AHRD V1 *-*- Q1LVY9_DANRE)	AT1G32520	Unknown protein	-
Solyc10g006040.1.1	0.981963	Solyc10g006040.1.1 Serine acetyltransferase (AHRD V1 **** Q39533_CITLA); contains Interpro domain(s) IPR005881 Serine O-acetyltransferase	AT3G13110	Serine scetyltransferase 2;2	SERAT2;2	Encodes a mitochondrial serine O-acetyltransferase involved in sulfur assimilation and cysteine biosynthesis. Expressed in the vascular system.
Solyc04g080650.2.1	0.981695	Solyc04g080650.2.1 Cytochrome P450	AT1G19630	Cytochrome P450, family 722, subfamily A, polypeptide 1	CYP722A1
Solyc12g008330.1.1	0.981521	Solyc12g008330.1.1 Unknown Protein (AHRD V1)	NA	NA	NA
Solyc01g065500.2.1	0.981491	Solyc01g065500.2.1 Phosphoribosylanthranilate transferase (Fragment) (AHRD V1 *--- Q43085_PEA); contains Interpro domain(s) IPR013583 Phosphoribosyltransferase C-terminal, plant	AT5G17980	C2 calcium/lipid-binding plant phosphoribosyltransferase	-
Solyc10g009340.1.1	0.981314	Solyc10g009340.1.1 Calmodulin (AHRD V1 ***- Q39890_SOYBN); contains Interpro domain(s) IPR011992 EF-Hand type	AT2G46600	Calcium-binding EF-hand protein	-
Solyc12g044410.1.1	0.981168	Solyc12g044410.1.1 Class III homeodomain-leucine zipper (AHRD V1 ***- Q1WD30_GINBI); contains Interpro domain(s) IPR013978 MEKHLA	AT1G52150	Corona	ATHB-15	Member of the class III HD-ZIP protein family. Contains homeodomain and leucine zipper domain. Critical for vascular development and negatively regulates vascular cell differentiation.
Solyc01g080150.2.1	0.980921	Solyc01g080150.2.1 tRNA dimethylallyltransferase (AHRD V1 *-*- B6JYB4_SCHJY); contains Interpro domain(s) IPR002627 tRNA isopentenyltransferase	AT5G19040	Isopentenyltransferase 5	IPT5	Encodes cytokinin synthase.
Solyc08g078300.2.1	0.980743	Solyc08g078300.2.1 Homeobox-leucine zipper protein (AHRD V1 ***- Q40781_PIMBR); contains Interpro domain(s) IPR006712 HD-ZIP protein, N-terminal	AT4G16780	Homeobox protein 2	HB-2	Encodes a homeodomain-leucine zipper protein that is rapidly and strongly induced by changes in the ratio of red to far-red light. It is also involved in cell expansion and cell proliferation and in the response to auxin.
Solyc11g065820.1.1	0.980646	Solyc11g065820.1.1 Mate efflux family protein (AHRD V1 **-- D7KHQ9_ARALY); contains Interpro domain(s) IPR002528 Multi antimicrobial extrusion protein MatE	AT1G51340	MATE efflux family protein	-
Solyc05g052610.2.1	0.980561	Solyc05g052610.2.1 MYB transcription factor (AHRD V1 **-* Q9FIL9_ARATH); contains Interpro domain(s) IPR006447 Myb-like DNA-binding region, SHAQKYF class	AT5G58900	Homeodomain-like transcriptional regulator	-
Solyc05g009840.2.1	0.980239	Solyc05g009840.2.1 NAC domain transcription factor (AHRD V1 *-** Q4U0D5_WHEAT); contains Interpro domain(s) IPR003441 No apical meristem (NAM) protein	AT1G25580	Suppressor of gamma radiation 1	SOG1; SRC2	Encodes suppressor of gamma response 1 (SOG1), a putative transcription factor governing multiple responses to DNA damage.
Solyc01g111110.2.1	0.980092	Solyc01g111110.2.1 Unknown Protein (AHRD V1)	AT2G21180	Unknown protein	-
Solyc09g007980.1.1	0.980026	Solyc09g007980.1.1 Unknown Protein (AHRD V1)	NA	NA	NA
Solyc03g117540.2.1	0.980001	Solyc03g117540.2.1 Multidrug resistance protein ABC transporter family (AHRD V1 **-- B9I191_POPTR); contains Interpro domain(s) IPR001140 ABC transporter, transmembrane region	AT2G07680	ATP-binding cassette C13	ABCC13	Member of MRP subfamily
Solyc03g032080.2.1	0.979896	Solyc03g032080.2.1 Auxin efflux carrier family protein (AHRD V1 **** D7L9F0_ARALY); contains Interpro domain(s) IPR004776 Auxin efflux carrier	AT2G17500	Auxin efflux carrier	PILS5
Solyc04g014900.2.1	0.979736	Solyc04g014900.2.1 Receptor like kinase, RLK	AT5G39390	Leucine-rich repeat protein kinase (EF-TU receptor)	-
Solyc06g067950.2.1	0.979569	Solyc06g067950.2.1 Acyl-protein thioesterase 2 (AHRD V1 **-- B6T1C9_MAIZE); contains Interpro domain(s) IPR003140 Phospholipase/carboxylesterase	AT1G52700	Alpha/Beta-hydrolases protein	-
Solyc03g078160.2.1	0.979372	Solyc03g078160.2.1 POT family domain containing protein expressed (AHRD V1 ***- D8L9H8_WHEAT); contains Interpro domain(s) IPR007493 Protein of unknown function DUF538	AT3G07470	Protein of unknown function, DUF538	-
Solyc12g094690.1.1	0.979367	Solyc12g094690.1.1 Ring finger protein (AHRD V1 ***- O49869_HORVU); contains Interpro domain(s) IPR018957 Zinc finger, C3HC4 RING-type	AT1G20823	RING/U-Box protein	-
Solyc03g095940.1.1	0.97924	Solyc03g095940.1.1 LOB domain family protein (AHRD V1 ***- D7L9U4_ARALY); contains Interpro domain(s) IPR004883 Lateral organ boundaries, LOB	AT3G11090	LOB domain-containing protein 38	LBD38
Solyc03g111170.2.1	0.979061	Solyc03g111170.2.1 4-coumarate-coa ligase (AHRD V1 **** B9I3N1_POPTR); contains Interpro domain(s) IPR000873 AMP-dependent synthetase and ligase	AT5G63380	Encodes a peroxisomal protein involved in the activation of fatty acids through esterification with CoA	-	At5g63380 preferentially activates fatty acids with increased chain length (C9:0 to C8:0) and thus shares characteristics with long-chain fatty acyl-CoA synthases. Also able to catalyze the conversion of 12-oxo-phytodienoic acid (OPDA) to its CoA ester and is therefore thought to be involved in the peroxisomal beta-oxidation steps of jasmonic acid biosynthesis.
Solyc02g080600.1.1	0.978485	Solyc02g080600.1.1 Unknown Protein (AHRD V1)	NA	NA	NA
Solyc04g007780.2.1	0.977755	Solyc04g007780.2.1 Major latex-like protein (AHRD V1 **-- Q9AXU0_PRUPE); contains Interpro domain(s) IPR000916 Bet v I allergen	AT1G70890	MLP-like protein 43	MLP43
Solyc02g077270.2.1	0.977569	Solyc02g077270.2.1 Calcium ion binding protein (AHRD V1 *-*- B6U1M5_MAIZE); contains Interpro domain(s) IPR011992 EF-Hand type	AT1G53210	Calcium-binding EF-hand protein	-
Solyc02g079430.2.1	0.977559	Solyc02g079430.2.1 CONSTANS-like zinc finger protein (AHRD V1 *--- D0EP04_SOYBN); contains Interpro domain(s) IPR000315 Zinc finger, B-box	AT5G54470	B-box type zinc finger	-
Solyc10g084060.1.1	0.977511	Solyc10g084060.1.1 Unknown Protein (AHRD V1)	AT5G04080	Unknown protein	-
Solyc02g062690.2.1	0.977298	Solyc02g062690.2.1 Transcription factor (AHRD V1 *-*- D6MKM4_9ASPA); contains Interpro domain(s) IPR011598 Helix-loop-helix DNA-binding	AT2G18300	Basic helix-loop-helix (bHLH) DNA-binding protein	-
Solyc04g050920.2.1	0.977232	Solyc04g050920.2.1 Os02g0504100 protein (Fragment) (AHRD V1 *-*- Q0E114_ORYSJ)	AT3G54310	Unknown protein	-
Solyc08g077960.2.1	0.977129	Solyc08g077960.2.1 GATA transcription factor 29 (AHRD V1 *-*- B4FZE9_MAIZE); contains Interpro domain(s) IPR000679 Zinc finger, GATA-type	AT4G17570	GATA Transcription Factor 26	GATA26	Encodes a member of the GATA factor family of zinc finger transcription factors.
Solyc04g006990.2.1	0.976993	Solyc04g006990.2.1 Transcription factor bHLH30 (AHRD V1 **-* BH030_ARATH); contains Interpro domain(s) IPR001092 Basic helix-loop-helix dimerisation region bHLH	AT1G68810	Basic helix-loop-helix (bHLH) DNA-binding protein	-
Solyc05g041140.2.1	0.976727	Solyc05g041140.2.1 Protease inhibitor/seed storage/lipid transfer protein family protein (AHRD V1 **** D7LUP2_ARALY); contains Interpro domain(s) IPR003612 Plant lipid transfer protein/seed storage/trypsin-alpha amylase inhibitor	AT3G53980	Bifunctional inhibitor/lipid-transfer protein/Seed storage 2S albumin protein	-
Solyc10g079500.1.1	0.976286	Solyc10g079500.1.1 Inosine-5&apos-monophosphate dehydrogenase (AHRD V1 ***- A7XZM6_CAMSI); contains Interpro domain(s) IPR005990 IMP dehydrogenase	AT1G16350	Aldolase-type TIM barrel family protein	-
Solyc08g078500.2.1	0.976229	Solyc08g078500.2.1 Os02g0658033 protein (Fragment) (AHRD V1 *-*- C7IYY5_ORYSJ); contains Interpro domain(s) IPR008546 Protein of unknown function DUF828, plant	AT4G17350	Plant protein of Unknown function (DUF828) with Plant Pleckstrin Homology-like Region	-
Solyc05g007160.2.1	0.975379	Solyc05g007160.2.1 Transcription factor C-MYB (AHRD V1 *-** Q766Z9_ORYLA); contains Interpro domain(s) IPR015495 Myb transcription factor	AT1G14350	Four Lips	FLP	Encodes a putative MYB transcription factor involved in stomata development, loss of FLP activity results in a failure of guard mother cells (GMCs) to adopt the guard cell fate, thus they continue to divide resulting in abnormal stomata consisting of clusters of numerous guard cell-like cells. This phenotype is enhanced in double mutants with MYB88.
Solyc03g119810.1.1	0.97519	Solyc03g119810.1.1 Unknown Protein (AHRD V1)	AT1G49000	Unknown protein	-
Solyc02g084900.2.1	0.974904	Solyc02g084900.2.1 Cell division protease ftsH homolog (AHRD V1 *--- FTSH_BACPE); contains Interpro domain(s) IPR003959 ATPase, AAA-type, core	AT2G18193	P-Loop containing nucleoside triphosphate hydrolases protein	-
Solyc01g094480.2.1	0.974665	Solyc01g094480.2.1 Pre-mRNA-splicing factor prp46 (AHRD V1 **-- B6K7I2_SCHJY); contains Interpro domain(s) IPR020472 G-protein beta WD-40 repeat, region	AT4G15900	Pleiotropic regulatory locus 1	PRL1	Mutations confer hypersensitivity to glucose and sucrose and augments sensitivity to cytokinin, ethylene, ABA and auxin. Encodes a nuclear WD40 protein that is imported into the nucleus. Essential for plant innate immunity. Interacts with MOS4 and AtCDC5. It is also predicted to have two DWD motifs. It can bind to DDB1a in Y2H assays, and DDB1b in co-IP assays, and may be involved in the formatio…
Solyc11g066940.1.1	0.974437	Solyc11g066940.1.1 Unknown Protein (AHRD V1)	AT3G44716	Unknown protein	-
Solyc01g106310.2.1	0.974142	Solyc01g106310.2.1 Unknown Protein (AHRD V1)	NA	NA	NA
Solyc01g080670.2.1	0.973971	Solyc01g080670.2.1 Squamosa promoter binding protein-like 1 (AHRD V1 *-*- Q56YT3_ARATH); contains Interpro domain(s) IPR004333 Transcription factor, SBP-box	AT5G18830	Squamosa Promoter Binding protein-like 7	SPL7	Encodes a member of the Squamosa Binding Protein family of transcriptional regulators. SPL7 is expressed highly in roots and appears to play a role in copper homeostasis. Mutants are hypersensitive to copper deficient conditions and display a retarded growth phenotype. SPL7 binds to the promoter of the copper responsive miRNAs miR398b and miR389c.
Solyc11g072580.1.1	0.973916	Solyc11g072580.1.1 Proton-dependent oligopeptide transport family protein (AHRD V1 **-- D7LMP9_ARALY); contains Interpro domain(s) IPR000109 TGF-beta receptor, type I/II extracellular region	AT3G45650	Nitrate excretion transporter 1	NAXT1	Encodes a nitrate efflux transporter NAXT1 (for NITRATE EXCRETION TRANSPORTER1). Localized to the plasma membrane. NAXT1 belongs to a subclass of seven NAXT members from the large NITRATE TRANSPORTER1/PEPTIDE TRANSPORTER family and is mainly expressed in the cortex of mature roots.
Solyc02g081580.2.1	0.973857	Solyc02g081580.2.1 NC domain-containing protein (AHRD V1 **-- D7KZK3_ARALY); contains Interpro domain(s) IPR007053 NC	AT3G02700	NC domain-containing protein-related	-
Solyc02g069400.2.1	0.973805	Solyc02g069400.2.1 Enhanced disease susceptibility 1 (Fragment) (AHRD V1 *--- B2BDU4_ARALY); contains Interpro domain(s) IPR002921 Lipase, class 3	AT5G14930	Senescence-associated gene 101	SAG101	Encodes an acyl hydrolase involved in senescence .
Solyc09g066010.2.1	0.973779	Solyc09g066010.2.1 WRKY transcription factor 25 (AHRD V1 ***- C9DI14_9ROSI); contains Interpro domain(s) IPR003657 DNA-binding WRKY	AT2G30590	WRKY DNA-Binding protein 21	WRKY21
Solyc12g005700.1.1	0.973523	Solyc12g005700.1.1 Unknown Protein (AHRD V1); contains Interpro domain(s) IPR009606 Protein of unknown function DUF1218	AT2G32280	Unknown protein (DUF1218)	-
Solyc01g007930.2.1	0.973416	Solyc01g007930.2.1 Sel1 domain protein repeat-containing protein (AHRD V1 *-*- A5GBQ0_GEOUR); contains Interpro domain(s) IPR011990 Tetratricopeptide-like helical	AT1G70590	F-Box protein	-
Solyc02g082660.2.1	0.973414	Solyc02g082660.2.1 DNA mismatch repair protein mutL (AHRD V1 *-*- C7IG10_9CLOT); contains Interpro domain(s) IPR002099 DNA mismatch repair protein	AT4G35520	MutL protein Homolog 3	MLH3	DNA mismatch repair protein similar to MutL. Required for normal levels of meiotic crossovers
Solyc07g053220.1.1	0.973269	Solyc07g053220.1.1 Receptor-like protein kinase (AHRD V1 ***- Q9LLN5_ORYSA); contains Interpro domain(s) IPR002290 Serine/threonine protein kinase	AT2G19130	Receptor-like protein kinase	-
Solyc01g093980.2.1	0.973124	Solyc01g093980.2.1 Gibberellin 20-oxidase 4 (AHRD V1 ***- B2MWW5_SOLLC); contains Interpro domain(s) IPR005123 Oxoglutarate and iron-dependent oxygenase	AT4G25420	Gibberellin 20-oxidase 1	GA20OX1	Encodes gibberellin 20-oxidase that is involved in the later steps of the gibberellin biosynthetic pathway. Regulated by a circadian clock. Weak expression response to far red light.
Solyc05g049880.2.1	0.972893	Solyc05g049880.2.1 Unknown Protein (AHRD V1)	AT1G01730	Unknown protein	-
Solyc02g089610.1.1	0.972626	Solyc02g089610.1.1 S-adenosylmethionine decarboxylase proenzyme (AHRD V1 **** Q7XZQ9_VITVI); contains Interpro domain(s) IPR001985 S-adenosylmethionine decarboxylase	AT3G25570	S-adenosylmethionine decarboxylase	-
Solyc02g082060.1.1	0.972421	Solyc02g082060.1.1 PPPDE peptidase domain-containing protein 1 (AHRD V1 *--- PPDE1_XENLA); contains Interpro domain(s) IPR008580 Protein of unknown function DUF862, eukaryotic	AT4G25680	PPPDE putative thiol peptidase	-
Solyc03g097940.2.1	0.972362	Solyc03g097940.2.1 Potassium channel (AHRD V1 **** O04242_MAIZE); contains Interpro domain(s) IPR002110 Ankyrin	AT3G02850	Stelar K+ outward rectifier	SKOR	Encodes SKOR, a member of Shaker family potassium ion (K+) channel. This family includes five groups based on phylogenetic analysis (FEBS Letters (2007) 581: 2357): I (inward rectifying channel): AKT1 (AT2G26650), AKT5 (AT4G32500) and SPIK (also known as AKT6, AT2G25600); II (inward rectifying channel): KAT1 (AT5G46240) and KAT2 (AT4G18290); III (weakly inward rectifying channel): AKT2 (AT4G22200…
Solyc12g042550.1.1	0.972338	Solyc12g042550.1.1 Unknown Protein (AHRD V1)	NA	NA	NA
Solyc04g014510.2.1	0.972279	Solyc04g014510.2.1 Glutamine synthetase (AHRD V1 ***- Q5QJ64_9SOLA); contains Interpro domain(s) IPR008146 Glutamine synthetase, catalytic region	AT1G66200	Glutamine synthase clone F11	GSR2	Encodes a cytosolic glutamate synthetase, this enzyme has low affinity with substrate ammonium
Solyc08g013730.2.1	0.972195	Solyc08g013730.2.1 Aquaporin (AHRD V1 ***- B3GK86_ARATH); contains Interpro domain(s) IPR000425 Major intrinsic protein	AT4G10380	Nod26-like Intrinsic protein 5;1	NIP5;1	Boric acid channel. Essential for efficient boron uptake and plant development under boron limitation. Also functions in arsenite transport and tolerance. Localized preferentially in outer membrane domains of root cells.
Solyc02g032200.2.1	0.971946	Solyc02g032200.2.1 Tir-LRR, resistance protein fragment	AT5G36930	Disease resistance protein (TIR-NBS-LRR Class)	-
Solyc04g007790.2.1	0.971761	Solyc04g007790.2.1 Major latex-like protein (AHRD V1 **-- B5THI3_PANGI); contains Interpro domain(s) IPR000916 Bet v I allergen	AT1G70890	MLP-like protein 43	MLP43
Solyc10g083430.1.1	0.971261	Solyc10g083430.1.1 Pyrimidine-specific ribonucleoside hydrolase (AHRD V1 ***- B6IUL3_RHOCS); contains Interpro domain(s) IPR001910 Inosine/uridine-preferring nucleoside hydrolase	AT2G36310	Uridine-ribohydrolase 1	URH1	Encodes a cytoplasmic nucleoside hydrolase. It has the highest levels of activity with uridine followed by xanthosine. It shows little activity with inosine and none with cytidine. Mutant analyses indicate that it plays a role in purine and pyrimidine catabolism.
Solyc05g053870.2.1	0.970999	Solyc05g053870.2.1 Copine I-like protein (AHRD V1 ***- Q6YYC5_ORYSJ); contains Interpro domain(s) IPR010734 Copine	AT1G79380	Ring domain ligase 4	RGLG4	Encodes a ubiquitin ligase that is an essential upstream modulator of JA signaling in response to various stimuli.
Solyc01g098120.2.1	0.970723	Solyc01g098120.2.1 Unknown Protein (AHRD V1)	NA	NA	NA
Solyc02g081540.2.1	0.970662	Solyc02g081540.2.1 Genomic DNA chromosome 5 P1 clone MLF18 (AHRD V1 ***- Q9FIV5_ARATH)	AT5G36960	Unknown protein	-
Solyc04g040210.2.1	0.969966	Solyc04g040210.2.1 Unknown Protein (AHRD V1)	AT5G04080	Unknown protein	-
Solyc06g068680.2.1	0.969852	Solyc06g068680.2.1 Respiratory burst oxidase-like protein (AHRD V1 **** C1IHQ9_9ROSI); contains Interpro domain(s) IPR013121 Ferric reductase, NAD binding	AT5G47910	Respiratory burst oxidase homologue D	RBOHD	NADPH/respiratory burst oxidase protein D (RbohD).Interacts with AtrbohF gene to fine tune the spatial control of ROI production and hypersensitive response to cell in and around infection site.
Solyc03g123580.2.1	0.969601	Solyc03g123580.2.1 Unknown Protein (AHRD V1)	AT3G14280	Unknown protein	-
Solyc09g074040.1.1	0.969251	Solyc09g074040.1.1 Unknown Protein (AHRD V1)	NA	NA	NA
Solyc11g005320.1.1	0.969086	Solyc11g005320.1.1 Ring finger protein (AHRD V1 *-*- O49869_HORVU); contains Interpro domain(s) IPR018957 Zinc finger, C3HC4 RING-type	AT1G49230	RING/U-box protein	-
Solyc02g090500.2.1	0.967959	Solyc02g090500.2.1 HAD-superfamily hydrolase subfamily IA variant 3 containing protein expressed (AHRD V1 ***- Q10ME8_ORYSJ)	AT1G56500	Haloacid dehalogenase-like hydrolase family protein	-
Solyc04g008470.2.1	0.967713	Solyc04g008470.2.1 Defensin protein (AHRD V1 ***- B1N682_SOLPI); contains Interpro domain(s) IPR008177 Gamma Purothionin	AT2G02130	Low-molecular-weight cysteine-rich 68	LCR68
Solyc11g007950.1.1	0.966552	Solyc11g007950.1.1 Unknown Protein (AHRD V1)	NA	NA	NA
Solyc04g076030.1.1	0.96623	Solyc04g076030.1.1 Transcription factor/ transcription regulator (AHRD V1 **** D7M240_ARALY)	AT5G09460	Sequence-specific DNA binding transcription factor/regulator	-
Solyc11g032100.1.1	0.965657	Solyc11g032100.1.1 MADS box transcription factor (AHRD V1 ***- B2KJ31_POPTO); contains Interpro domain(s) IPR002100 Transcription factor, MADS-box	AT1G71692	Agamous-like 12	AGL12	Encodes a member of the MADS box family of transcription factors. Involved in root cell differentiation and flowering time. Loss of function mutations have abnormal cellular differentiation in the roots and are late flowering. AGL12 along with AGL14, and AGL17 is preferentially expressed in root tissues and represent the only characterized MADS box genes expressed in roots.
Solyc03g005130.1.1	0.965483	Solyc03g005130.1.1 Receptor-like protein kinase (AHRD V1 ***- B6ST43_MAIZE); contains Interpro domain(s) IPR002290 Serine/threonine protein kinase	AT1G34300	S-locus lectin protein kinase	-
Solyc07g020960.2.1	0.965347	Solyc07g020960.2.1 BHLH transcription factor-like protein (AHRD V1 *-** Q5ZAK6_ORYSJ); contains Interpro domain(s) IPR011598 Helix-loop-helix DNA-binding	AT4G29100	Basic helix-loop-helix (bHLH) DNA-binding protein	-
Solyc11g071940.1.1	0.96528	Solyc11g071940.1.1 Unknown Protein (AHRD V1)	AT5G22090	Protein of unknown function (DUF3049)	-
Solyc01g009580.1.1	0.964667	Solyc01g009580.1.1 Terminal flower 1 (Fragment) (AHRD V1 **-- B3VT07_9ROSA); contains Interpro domain(s) IPR008914 Phosphatidylethanolamine-binding protein PEBP	AT5G03840	Terminal flower 1	TFL1	Controls inflorescence meristem identity. Involved in the floral initiation process. Ortholog of the Antirrhinum gene CENTRORADIALIS (CEN). Involved in protein trafficking to the protein storage vacuole.
Solyc08g077240.2.1	0.964018	Solyc08g077240.2.1 Dehydration-responsive family protein (AHRD V1 ***- D7MCX6_ARALY); contains Interpro domain(s) IPR004159 Protein of unknown function DUF248, methyltransferase putative	AT4G18030	S-adenosyl-L-methionine-dependent methyltransferases protein	-
Solyc07g018180.1.1	0.963843	Solyc07g018180.1.1 Receptor like kinase, RLK	AT3G47570	Leucine-rich repeat protein kinase	-
Solyc06g005900.2.1	0.963664	Solyc06g005900.2.1 Unknown Protein (AHRD V1); contains Interpro domain(s) IPR007750 Protein of unknown function DUF674	AT5G43240	Protein of unknown function (DUF674)	-
Solyc08g078290.1.1	0.963659	Solyc08g078290.1.1 Glycoprotein homolog (AHRD V1 *-*- Q8LCM1_ARATH)	AT4G16790	Hydroxyproline-rich glycoprotein	-
Solyc02g078970.2.1	0.963397	Solyc02g078970.2.1 Guanine nucleotide-binding protein G(I)/G(S)/G(T) subunit beta-1 (AHRD V1 *--* GBB1_DANRE); contains Interpro domain(s) IPR020472 G-protein beta WD-40 repeat, region	AT1G10580	Transducin/WD40 repeat-like protein	-
Solyc07g065920.2.1	0.963396	Solyc07g065920.2.1 Ferredoxin-fold anticodon-binding domain-containing protein 1 (AHRD V1 *--* FDXA1_HUMAN); contains Interpro domain(s) IPR019446 Domain of unknown function DUF2431	AT1G55790	Metal ion binding protein	-
Solyc02g061780.2.1	0.962409	Solyc02g061780.2.1 NAC domain transcription factor (AHRD V1 **** Q5DM35_WHEAT); contains Interpro domain(s) IPR003441 No apical meristem (NAM) protein	AT2G17040	NAC domain containing protein 36	-	Member of the NAC transcription factor family and more specifically, the ONAC022 subfamily. Involved in leaf and inflorescence stem morphogenesis.
Solyc03g006830.2.1	0.962406	Solyc03g006830.2.1 MADS-box transcription factor 2 (AHRD V1 **** D1MFS7_HEVBR); contains Interpro domain(s) IPR002100 Transcription factor, MADS-box	AT5G62165	Agamous-like 42 (Forever young flower)	AGL42 (FYF)	Encodes a MADS box transcription factor. Expressed in quiescent center. Involved in floral transition.
Solyc08g075430.2.1	0.961959	Solyc08g075430.2.1 ABC transporter G family member 14 (AHRD V1 ***- AB14G_ARATH); contains Interpro domain(s) IPR013525 ABC-2 type transporter	AT1G31770	ATP-Binding Cassette G14 (ABC-2 type transporter family protein)	ABCG14
Solyc12g026430.1.1	0.961067	Solyc12g026430.1.1 Nucleobase ascorbate transporter (AHRD V1 **-- B9I369_POPTR); contains Interpro domain(s) IPR006043 Xanthine/uracil/vitamin C permease	AT5G62890	Xanthine/uracil/vitamin C permease	-
Solyc05g053370.2.1	0.961009	Solyc05g053370.2.1 Zinc transporter protein (AHRD V1 **** D5LMF9_9FABA); contains Interpro domain(s) IPR004698 Zinc/iron permease, fungal and plant	AT2G30080	ZIP metal transporter 6	ZIP6	Member of Fe(II) transporter isolog family. Gene expression is not regulated by iron, copper, or zinc deficiency or excess.
Solyc11g011230.1.1	0.960654	Solyc11g011230.1.1 F-box family protein (AHRD V1 ***- D7KQH0_ARALY); contains Interpro domain(s) IPR001810 Cyclin-like F-box	AT1G13570	F-Box/Rni-like protein	-
Solyc02g083190.1.1	0.960399	Solyc02g083190.1.1 F-box family protein (AHRD V1 ***- B9HR11_POPTR); contains Interpro domain(s) IPR005174 Protein of unknown function DUF295	AT2G17030	F-Box family protein with A domain of Unknown function (DUF295)	-
Solyc05g007000.2.1	0.960322	Solyc05g007000.2.1 Nitrate transporter (AHRD V1 **** Q7XAK5_PRUPE); contains Interpro domain(s) IPR000109 TGF-beta receptor, type I/II extracellular region	AT1G69850	Nitrate transporter 1:2	NRT1:2	Encodes an inducible component of low-affinity nitrate uptake. mRNA found primarily in root hairs and the epidermis of roots. It also acts as an ABA importer at the site of ABA biosynthesis and is important for the regulation of stomatal aperture in inflorescence stems.
Solyc07g041230.2.1	0.960221	Solyc07g041230.2.1 Protein Brevis radix-like 4 (AHRD V1 ***- BRXL4_ARATH); contains Interpro domain(s) IPR013591 Disease resistance/zinc finger/chromosome condensation-like region	AT5G20540	Brevis radix-like 4	BRXL1	Belongs to five-member BRX gene family. Arabidopsis BRX genes share high levels of similarity among each others, with several conserved domains. This protein-protein interaction domain is required and sufficient for BRX activity.
Solyc07g053760.2.1	0.960081	Solyc07g053760.2.1 Serine/threonine phosphatase family protein (AHRD V1 **** C1E0J1_9CHLO); contains Interpro domain(s) IPR015655 Protein phosphatase 2C	AT4G28400	Protein phosphatase 2C	-
Solyc06g053920.2.1	0.959809	Solyc06g053920.2.1 Os11g0586300 protein (Fragment) (AHRD V1 ***- Q0IRY4_ORYSJ)	AT3G55760	Unknown protein	-
Solyc04g072090.1.1	0.95948	Solyc04g072090.1.1 Unknown Protein (AHRD V1)	AT1G60500	Dynamin related protein 4C	DRP4C
Solyc01g097040.2.1	0.959207	Solyc01g097040.2.1 IFA-binding protein-like (AHRD V1 *-*- Q5ZC01_ORYSJ); contains Interpro domain(s) IPR007656 Protein of unknown function DUF593	AT1G08800	Protein of unknown function (DUF593)	-
Solyc04g008110.2.1	0.958621	Solyc04g008110.2.1 Histidine kinase 2 (AHRD V1 **** A3QVR9_LOTJA); contains Interpro domain(s) IPR006189 CHASE	AT2G01830	Wooden Leg	WOL	Histidine kinase: cytokinin-binding receptor that transduces cytokinin signals across the plasma membrane
Solyc03g116670.2.1	0.958491	Solyc03g116670.2.1 TPR domain protein (AHRD V1 *-*- B6U810_MAIZE); contains Interpro domain(s) IPR011990 Tetratricopeptide-like helical	AT5G20190	Tetratricopeptide repeat (TPR)-like protein	-
Solyc01g091890.2.1	0.958176	Solyc01g091890.2.1 Ubiquitin-related modifier 1 homolog (AHRD V1 ***- C1BWZ5_ESOLU); contains Interpro domain(s) IPR015221 Ubiquitin related modifier 1	AT3G61113	Ubiquitin related modifier 1	-
Solyc04g014910.2.1	0.957796	Solyc04g014910.2.1 Receptor kinase-like protein (AHRD V1 ***- Q9SD64_ARATH); contains Interpro domain(s) IPR002290 Serine/threonine protein kinase	AT3G47090	Leucine-rich repeat protein kinase	-
Solyc09g011380.2.1	0.957689	Solyc09g011380.2.1 BEL1-like homeodomain protein 9 (AHRD V1 *--- BLH9_ARATH); contains Interpro domain(s) IPR006563 POX	AT5G02030	Replumless	RPL	Mutant has additional lateral organs and phyllotaxy defect. Encodes a homeodomain transcription factor. Has sequence similarity to the Arabidopsis ovule development regulator Bell1. Binds directly to the AGAMOUS cis-regulatory element. Its localization to the nucleus is dependent on the coexpression of either STM or BP.
Solyc12g044420.1.1	0.957406	Solyc12g044420.1.1 Avr9/Cf-9 rapidly elicited protein 146 (AHRD V1 **-- Q9FQZ6_TOBAC)	AT1G52140	Unknown protein	-
Solyc04g054730.2.1	0.957116	Solyc04g054730.2.1 High affinity sulfate transporter 2 (AHRD V1 **** SUT2_STYHA); contains Interpro domain(s) IPR001902 Sulphate anion transporter	AT5G10180	Sulfate transporter 2;1	SULTR2;1	Encodes a low-affinity sulfate transporter expressed in the root cap and central cylinder, where it is induced by sulfur starvation. Expression in the shoot vascular system is not induced by sulfur starvation.
Solyc08g076900.2.1	0.956888	Solyc08g076900.2.1 Unknown Protein (AHRD V1)	NA	NA	NA
Solyc05g015700.1.1	0.956734	Solyc05g015700.1.1 Os02g0508100 protein (Fragment) (AHRD V1 ***- Q0E0Z9_ORYSJ)	AT3G48660	Protein of unknown function (DUF3339)	-
Solyc11g068750.1.1	0.95659	Solyc11g068750.1.1 NAC domain protein IPR003441 (AHRD V1 ***- B9HQ28_POPTR); contains Interpro domain(s) IPR003441 No apical meristem (NAM) protein	AT2G27300	NTM1-like 8	NTL8
Solyc01g104190.2.1	0.955932	Solyc01g104190.2.1 Unknown Protein (AHRD V1)	AT1G60870	Maternal effect embryo arrest 9	MEE9
Solyc12g009630.1.1	0.955914	Solyc12g009630.1.1 Calmodulin-like protein (AHRD V1 *-*- Q6RZU7_MUSAC); contains Interpro domain(s) IPR011992 EF-Hand type	AT1G05990	Root hair specific 1	RHS1
Solyc08g028780.1.1	0.955783	Solyc08g028780.1.1 AT5G28150-like protein (Fragment) (AHRD V1 *-*- D6PS16_9BRAS); contains Interpro domain(s) IPR008586 Protein of unknown function DUF868, plant	AT5G11000	Plant protein of unknown function (DUF868)	-
Solyc01g007990.2.1	0.955086	Solyc01g007990.2.1 RLK, Receptor like protein, putative resistance protein with an antifungal domain	AT1G70520	Cysteine-rich RLK (receptor-like protein kinase) 2	CRK2
Solyc10g051030.1.1	0.954823	Solyc10g051030.1.1 Ternary complex factor MIP1 (AHRD V1 **-- B6UE27_MAIZE); contains Interpro domain(s) IPR006869 Protein of unknown function DUF547	AT5G66600	Unknown protein (DUF547)	-
Solyc02g078530.2.1	0.954608	Solyc02g078530.2.1 Receptor-like protein kinase At3g21340 (AHRD V1 **** RLK6_ARATH); contains Interpro domain(s) IPR002290 Serine/threonine protein kinase	AT3G09010	Protein kinase	-
Solyc10g084740.1.1	0.954221	Solyc10g084740.1.1 rRNA-processing protein utp23 (AHRD V1 *--- UTP23_SCHPO); contains Interpro domain(s) IPR006984 Protein of unknown function DUF652	AT2G34570	Maternal effect embryo arrest 21	MEE21
Solyc03g110910.2.1	0.954191	Solyc03g110910.2.1 Histone acetyltransferase ELP3 family protein (AHRD V1 **-- Q22HD8_TETTH); contains Interpro domain(s) IPR005910 Histone acetyltransferase ELP3	AT5G50320	Elongata 3	ELO3	A subunit of Elongator, a histone acetyl transferase complex, consisting of six subunits (ELP1?ELP6), that copurifies with the elongating RNAPII in yeast and humans. Three Arabidopsis thaliana genes, encoding homologs of the yeast Elongator subunits ELP1, ELP3 (histone acetyl transferase), and ELP4 are responsible for the narrow leaf phenotype in elongata mutants and for reduced root growth that …
Solyc03g116330.2.1	0.954122	Solyc03g116330.2.1 Homology to unknown gene (AHRD V1 ***- Q014A6_OSTTA)	AT1G74530	Unknown protein	-
Solyc05g042030.2.1	0.952939	Solyc05g042030.2.1 BAH-PHD domain-containing protein (Fragment) (AHRD V1 **-- A9S8N5_PHYPA); contains Interpro domain(s) IPR001025 Bromo adjacent region	AT4G22140	Early bolting In short days	EBS
Solyc01g010230.2.1	0.952866	Solyc01g010230.2.1 Unknown Protein (AHRD V1)	NA	NA	NA
Solyc01g010190.2.1	0.952583	Solyc01g010190.2.1 Unknown Protein (AHRD V1)	AT5G48050	Retrotransposon gag protein	-
Solyc05g015720.1.1	0.95234	Solyc05g015720.1.1 MADS box transcription factor-like protein (AHRD V1 **** Q9FJQ7_ARATH); contains Interpro domain(s) IPR002487 Transcription factor, K-box	AT1G77080.4	Agamous-like 27	AGL27
Solyc03g005120.2.1	0.952018	Solyc03g005120.2.1 Cystine transporter Cystinosin (AHRD V1 **** Q2URL9_ASPOR); contains Interpro domain(s) IPR005282 Lysosomal cystine transporter	AT5G40670	PQ-Loop repeat family protein / Transmembrane family protein; Lysosomal Cystine transporter	-
Solyc11g011440.1.1	0.951834	Solyc11g011440.1.1 Aspartic proteinase nepenthesin-1 (AHRD V1 **-- B6TS94_MAIZE); contains Interpro domain(s) IPR001461 Peptidase A1	AT1G66180	Putative aspartyl protease	ASPGA1	ASPGA1 expression is induced in response to light and ascorbate.
Solyc08g075370.2.1	0.951196	Solyc08g075370.2.1 Unknown Protein (AHRD V1); contains Interpro domain(s) IPR001464 Annexin	NA	NA	NA
Solyc01g107280.2.1	0.950119	Solyc01g107280.2.1 Unknown Protein (AHRD V1)	AT3G19550	Unknown protein	-
Solyc02g093330.2.1	0.949999	Solyc02g093330.2.1 Nup98 (Fragment) (AHRD V1 *--- A1YK38_DROME); contains Interpro domain(s) IPR007230 Peptidase S59, nucleoporin	AT1G10390	Nucleoporin autopeptidase	-
Solyc04g005910.2.1	0.949948	Solyc04g005910.2.1 Receptor like kinase, RLK	AT3G25560	NSP-interacting kinase 2	NIK2
Solyc09g097830.2.1	0.949471	Solyc09g097830.2.1 TPR repeat protein (AHRD V1 **-- B0JK10_MICAN); contains Interpro domain(s) IPR011990 Tetratricopeptide-like helical	AT3G04240	Secret Agent	SEC	Has O-linked N-acetyl glucosamine transferase activity. Similar to Arabidopsis SPY gene.
Solyc02g079020.2.1	0.948919	Solyc02g079020.2.1 AP2 domain-containing transcription factor (AHRD V1 *--* B9HWL7_POPTR); contains Interpro domain(s) IPR003340 Transcriptional factor B3	AT2G30470	High-level expression of sugar-inducible gene 2	HSI2	HSI2 is a member of a novel family of B3 domain proteins with a sequence similar to the ERF-associated amphiphilic repression (EAR) motif. It functions as an active repressor of the Spo minimal promoter (derived from a gene for sweet potato sporamin A1) through the EAR motif. It contains a plant-specific B3 DNA-binding domain. The Arabidopsis genome contains 42 genes with B3 domains which could b…
Solyc02g088110.2.1	0.948689	Solyc02g088110.2.1 Polypyrimidine tract-binding protein-like (AHRD V1 **** Q2XTB3_SOLTU); contains Interpro domain(s) IPR012677 Nucleotide-binding, alpha-beta plait	AT3G01150	Polypyrimidine tract-binding protein 1	PTB1	Encodes one of the two polypyrimidine tract-binding (PTB) protein homologs in the Arabidopsis genome. Double mutants have defects in pollen germination.
Solyc10g047360.1.1	0.947883	Solyc10g047360.1.1 Polyadenylate-binding protein family protein (AHRD V1 **** D7MT99_ARALY); contains Interpro domain(s) IPR000504 RNA recognition motif, RNP-1	AT5G65260	RNA-binding (RRM/RBD/RNP motifs) family protein	-
Solyc02g069060.2.1	0.947461	Solyc02g069060.2.1 Phloem lectin (AHRD V1 --*- Q8LK67_9ROSI)	AT1G10155	Phloem protein 2-A10	PP2-A10
Solyc04g014800.2.1	0.946591	Solyc04g014800.2.1 L-galactose-1-phosphate phosphatase 2	AT3G02870	L-galactose-1-phosphate phosphatase	VTC4	Involved in ascorbate biosynthesis.
Solyc08g081760.1.1	0.945302	Solyc08g081760.1.1 Os11g0223400 protein (Fragment) (AHRD V1 *--- Q0ITS2_ORYSJ)	AT1G64140	Loricrin-related protein	-
Solyc07g055140.2.1	0.945034	Solyc07g055140.2.1 Unknown Protein (AHRD V1); contains Interpro domain(s) IPR007789 Protein of unknown function DUF688	AT2G30990	Protein of unknown function (DUF688)	-
Solyc09g098050.2.1	0.944772	Solyc09g098050.2.1 Ankyrin repeat-containing protein At5g02620 (AHRD V1 *--- Y5262_ARATH); contains Interpro domain(s) IPR002110 Ankyrin	AT3G18670	Ankyrin repeat-containing protein	-
Solyc12g010060.1.1	0.944732	Solyc12g010060.1.1 Eukaryotic translation initiation factor 5A (AHRD V1 ***- Q207T7_GYMCO); contains Interpro domain(s) IPR019769 Translation elongation factor, IF5A, hypusine site	AT1G13950	Eukaryotic Elongation Factor 5A-1	EIF5A-1	Encodes eukaryotic translation initiation factor 5A (EIF-5A).In mammalian cells it functions as a shuttle protein that translocates mRNA from the nucleus to cytoplasmic ribosomes. Overexpression results in an increase in both primary and secondary xylem formation. In RNAi suppressed lines, xylem formation is reduced.
Solyc09g007710.2.1	0.944676	Solyc09g007710.2.1 TIR-NBS-LRR, resistance protein	AT5G36930	Disease resistance protein (TIR-NBS-LRR class)	-
Solyc11g069900.1.1	0.94465	Solyc11g069900.1.1 Unknown Protein (AHRD V1)	NA	NA	NA
Solyc07g025370.2.1	0.94391	Solyc07g025370.2.1 Cytochrome P450	AT1G75130	Cytochrome P450, family 721, subfamily A, polypeptide 1	CYP721A1
Solyc01g094640.2.1	0.94303	Solyc01g094640.2.1 ( related) (AHRD V1 ***- Q2HTJ8_MEDTR)	AT4G00440	Ton1 recruiting motif 15	TRM15
Solyc03g097670.2.1	0.941871	Solyc03g097670.2.1 ATP binding protein (AHRD V1 **-- D7LS09_ARALY); contains Interpro domain(s) IPR003594 ATP-binding region, ATPase-like	AT3G48770	DNA binding; ATP Binding protein	-
Solyc02g080940.2.1	0.941804	Solyc02g080940.2.1 Proline synthetase co-transcribed bacterial homolog protein (AHRD V1 **-- B5X4B5_SALSA); contains Interpro domain(s) IPR011078 Predicted pyridoxal phosphate-dependent enzyme, YBL036C type	AT1G11930	Predicted pyridoxal phosphate-dependent enzyme, Ybl036C type	-
Solyc04g072940.2.1	0.941547	Solyc04g072940.2.1 Unknown Protein (AHRD V1)	AT1G78110	Unknown protein	-
Solyc02g090010.1.1	0.94142	Solyc02g090010.1.1 Molybdopterin synthase sulfur carrier subunit (AHRD V1 **** MOC2A_ORYSJ); contains Interpro domain(s) IPR003749 ThiamineS	AT4G10100	Co-Factor for nitrate, reductase and xanthine dehydrogenase 7	CNX7	Similar to Molybdenum cofactor synthesis protein 2 small subunit (Molybdopterin- synthase small subunit) (MOCS2A); sir loss-of-function mutants are resistant to sirtinol, a modulator of auxin signaling.
Solyc08g014440.2.1	0.941352	Solyc08g014440.2.1 CREB-binding protein (Fragment) (AHRD V1 *--* Q8QZV8_MOUSE); contains Interpro domain(s) IPR000197 Zinc finger, TAZ-type	AT1G05690	BTB and TAZ domain protein 3	bt3	BTB and TAZ domain protein. Acts redunantly with BT1 and BT2 during female gametophyte development. Acts with BT2 during male gametophyte development.
Solyc11g068970.1.1	0.941192	Solyc11g068970.1.1 Aluminum-activated malate transporter (Fragment) (AHRD V1 *--- Q07DP9_AEGSP); contains Interpro domain(s) IPR006214 Uncharacterised protein family UPF0005	AT1G08440	Aluminium activated malate transporter	-
Solyc03g005420.1.1	0.941029	Solyc03g005420.1.1 Flotillin domain protein (AHRD V1 ***- Q4X200_ASPFU); contains Interpro domain(s) IPR001107 Band 7 protein	AT5G25260	SPFH/Band 7/PHB domain-Containing Membrane-Associated protein	-
Solyc10g008880.2.1	0.940459	Solyc10g008880.2.1 One zinc finger protein (AHRD V1 **-- Q75PR0_PHYPA)	AT1G28520	Vascular plant one zinc finger protein	VOZ1
Solyc05g007890.2.1	0.939903	Solyc05g007890.2.1 Myb family transcription factor-like (AHRD V1 *--* Q6H510_ORYSJ); contains Interpro domain(s) IPR006447 Myb-like DNA-binding region, SHAQKYF class	AT1G69580	Homeodomain-like protein	-
Solyc08g077480.2.1	0.938825	Solyc08g077480.2.1 Os04g0585900 protein (Fragment) (AHRD V1 *-*- Q0JAP2_ORYSJ); contains Interpro domain(s) IPR007650 Protein of unknown function DUF581	AT5G47060	Unknown protein (DUF581)	-
Solyc08g014120.2.1	0.938016	Solyc08g014120.2.1 BHLH transcription factor (AHRD V1 **** Q7XJU2_ARATH); contains Interpro domain(s) IPR011598 Helix-loop-helix DNA-binding	AT2G31730	Basic helix-loop-helix (bHLH) DNA-binding protein	-
Solyc04g025770.1.1	0.937075	Solyc04g025770.1.1 Unknown Protein (AHRD V1)	NA	NA	NA
Solyc11g010370.1.1	0.937056	Solyc11g010370.1.1 At4g40080-like protein (Fragment) (AHRD V1 ***- B3SK88_ARALP); contains Interpro domain(s) IPR013809 Epsin-like, N-terminal	AT4G40080	ENTH/ANTH/VHS protein	-
Solyc11g045110.1.1	0.936789	Solyc11g045110.1.1 Sucrose-phosphate synthase 1 (AHRD V1 ***- Q5EEP9_VITVI); contains Interpro domain(s) IPR012819 Sucrose phosphate synthase, plant	AT4G10120	Sucrose-phosphate synthase	ATSPS4F	Encodes a protein with putative sucrose-phosphate synthase activity.
Solyc02g084960.1.1	0.936445	Solyc02g084960.1.1 Genomic DNA chromosome 5 TAC clone K1F13 (AHRD V1 ***- Q9FJZ5_ARATH)	AT5G66440	Unknown protein	-
Solyc09g066280.2.1	0.935792	Solyc09g066280.2.1 Uncharacterized basic helix-loop-helix protein At1g06150 (AHRD V1 *--- Y1615_ARATH); contains Interpro domain(s) IPR001092 Basic helix-loop-helix dimerisation region bHLH	AT1G06150	Embryo defective 1444	EMB1444
Solyc06g005370.2.1	0.934252	Solyc06g005370.2.1 Predicted 2 3-bisphosphoglycerate-independent phosphoglycerate mutase (AHRD V1 ***- D9PU88_METTM); contains Interpro domain(s) IPR019304 2,3-bisphosphoglycerate-independent phosphoglycerate mutase	AT3G30841	Cofactor-independent phosphoglycerate mutase	-
Solyc07g056640.1.1	0.933651	Solyc07g056640.1.1 Unknown Protein (AHRD V1)	NA	NA	NA
Solyc04g080430.2.1	0.933633	Solyc04g080430.2.1 5&apos-Nucleotidase (AHRD V1 **** C1FIJ4_9CHLO); contains Interpro domain(s) IPR016695 Purine 5'-nucleotidase	AT1G75210	HAD-Superfamily hydrolase, Subfamily Ig, 5'-Nucleotidase	-
Solyc12g011050.1.1	0.932687	Solyc12g011050.1.1 MKIAA4257 protein (Fragment) (AHRD V1 *--- Q571M7_MOUSE); contains Interpro domain(s) IPR012921 Spen paralogue and orthologue C-terminal	AT4G12640	RNA recognition motif (RRM)-containing protein	-
Solyc03g121060.2.1	0.932252	Solyc03g121060.2.1 Auxin response factor 9 (AHRD V1 *-** ARFI_ARATH); contains Interpro domain(s) IPR003311 AUX/IAA protein	AT3G16500	Phytochrome-associated protein 1	PAP1
Solyc04g078280.2.1	0.930769	Solyc04g078280.2.1 Unknown Protein (AHRD V1)	NA	NA	NA
Solyc07g014680.2.1	0.930603	Solyc07g014680.2.1 Potassium transporter (AHRD V1 *-** A0MNZ1_THEHA); contains Interpro domain(s) IPR003445 Cation transporter	AT4G10310	High-affinity K+ transporter 1	HKT1	Encodes a sodium transporter (HKT1) expressed in xylem parenchyma cells. Mutants over-accumulate sodium in shoot tissue and have increased sodium in the xylem sap and reduced sodium in phloem sap and roots.
Solyc01g107100.2.1	0.930485	Solyc01g107100.2.1 Beta-1 4-xylosidase (AHRD V1 ***- D7LA14_ARALY)	AT3G19615	Unknown protein	-
Solyc09g009250.2.1	0.927996	Solyc09g009250.2.1 Trihelix transcription factor (AHRD V1 **-* Q6Q6T0_ARATH); contains Interpro domain(s) IPR017877 MYB-like	AT5G03680	Petal loss	PTL	Recessive mutations are defective in organ initiation and orientation in the second whorl. This gene encodes a trihelix transcription factor whose expression is limited to margins of floral and vegetative organs. Overexpression and double mutant analyses suggest that this gene is involved in limiting lateral growth of organs.
Solyc12g014610.1.1	0.927803	Solyc12g014610.1.1 WRKY transcription factor 78 (AHRD V1 ***- Q5HZ67_ORYSA); contains Interpro domain(s) IPR003657 DNA-binding WRKY	AT4G26640	WRKY Transcription Factor; Group I	WRKY20
Solyc03g117050.2.1	0.927725	Solyc03g117050.2.1 Aquaporin (AHRD V1 ***- B3GK86_ARATH); contains Interpro domain(s) IPR012269 Aquaporin	AT1G80760	Nod26-like Intrinsic protein 6;1	NIP6;1	Encodes a protein with boron transporter activity. It helps to preferentially direct boron to young developing tissues in the shoot, such as immature leaves, under low boron conditions. This boron channel appears to be impermeable to water, unlike the closely related NIP5;1 boron transporter. This protein also allows the transport of glycerol, urea, and formimide but not larger uncharged solutes …
Solyc09g005690.2.1	0.927577	Solyc09g005690.2.1 Inositol-1 4 5-trisphosphate 5-Phosphatase-like protein (AHRD V1 ***- Q9M1W5_ARATH); contains Interpro domain(s) IPR000300 Inositol polyphosphate related phosphatase	AT2G37440	Inositol or phosphatidylinositol phosphatase	-
Solyc10g086120.1.1	0.927175	Solyc10g086120.1.1 UPF0497 membrane protein At2g28370 (AHRD V1 ***- U4977_ARATH); contains Interpro domain(s) IPR006702 Uncharacterised protein family UPF0497, trans-membrane plant	AT2G28370	Uncharacterised protein (UPF0497)	-
Solyc06g074360.2.1	0.926961	Solyc06g074360.2.1 Zinc finger protein (AHRD V1 **-- D7KI09_ARALY); contains Interpro domain(s) IPR007087 Zinc finger, C2H2-type	AT1G08290	WIP domain protein 3	WIP3
Solyc01g100970.2.1	0.926671	Solyc01g100970.2.1 Pyrrolidone-carboxylate peptidase (AHRD V1 **** B6SP89_MAIZE); contains Interpro domain(s) IPR000816 Peptidase C15, pyroglutamyl peptidase I	AT1G56700	Pyroglutamyl peptidase I-like	-
Solyc04g015130.2.1	0.925959	Solyc04g015130.2.1 Ribosomal protein S6 kinase alpha-3 (AHRD V1 *-** KS6A3_HUMAN); contains Interpro domain(s) IPR002290 Serine/threonine protein kinase	AT5G47750	D6 protein kinase like 2	D6PKL2
Solyc01g100510.2.1	0.92492	Solyc01g100510.2.1 Knotted-like homeobox protein (AHRD V1 ***- Q49RB7_POPTO); contains Interpro domain(s) IPR001356 Homeobox IPR005539 ELK IPR017970 Homeobox, conserved site	AT1G70510	Knotted-like from Arabidopsis thaliana 2	KNAT2	A member of class I knotted1-like homeobox gene family (together with KNAT1). Similar to the knotted1 (kn1) homeobox gene of maize. KNAT2 acts synergistically with cytokinins and antagonistically with ethylene based on ectopic expression studies in different mutant backgrounds and hormone treatments. In addition, KNAT2 is negatively regulated by AS and YABBY genes. KNAT2 is strongly expressed in …
Solyc02g094240.1.1	0.924143	Solyc02g094240.1.1 Unknown Protein (AHRD V1)	NA	NA	NA
Solyc01g094810.2.1	0.923328	Solyc01g094810.2.1 Ubiquitin-conjugating enzyme (AHRD V1 **** D2VN46_NAEGR); contains Interpro domain(s) IPR015581 Ubiquitin-conjugating enzyme	AT1G63800	Ubiquitin-conjugating enzyme 5	UBC5
Solyc05g011980.2.1	0.923139	Solyc05g011980.2.1 Unknown Protein (AHRD V1)	NA	NA	NA
Solyc09g013110.2.1	0.922166	Solyc09g013110.2.1 Reticulon family protein (AHRD V1 ***- D7LUQ5_ARALY); contains Interpro domain(s) IPR003388 Reticulon	AT3G54120	Reticulon family protein	-
Solyc09g008460.2.1	0.920439	Solyc09g008460.2.1 Ras-related protein Rab-18 (AHRD V1 ***- B6TSE5_MAIZE); contains Interpro domain(s) IPR015598 Rab18	AT5G03530	Rab GTPase Homolog C2A	RABC2A	Encodes a member of the Rab GTPase family of proteins. This protein interacts with the tail region of a myosin XI protein (AT5G43900) in a GTP-dependent manner. CFP:RabC2a appears to co-localize with peroxisomes.
Solyc07g008320.2.1	0.920175	Solyc07g008320.2.1 Calcium-transporting ATPase 1 (AHRD V1 **** Q7XBH9_CERRI); contains Interpro domain(s) IPR006408 ATPase, P-type, calcium-transporting, PMCA-type	AT4G29900	Autoinhibited Ca(2+)-ATPase 10	ACA10	One of the type IIB calcium pump isoforms. Encodes an autoinhibited Ca(2+)-ATPase that contains an N-terminal calmodulin binding autoinhibitory domain.
Solyc01g100910.2.1	0.919948	Solyc01g100910.2.1 MtN21 nodulin protein-like (AHRD V1 ***- B6TBZ6_MAIZE); contains Interpro domain(s) IPR000620 Protein of unknown function DUF6, transmembrane	AT1G09380	Nodulin MtN21-like transporter family protein	-
Solyc06g036330.1.1	0.919345	Solyc06g036330.1.1 Ornithine cyclodeaminase protein (AHRD V1 ***- A3I2L0_9BACT); contains Interpro domain(s) IPR003462 Ornithine cyclodeaminase/mu-crystallin	AT5G52810	Ornithine cyclodeaminase/mu-crystallin	-
Solyc03g043910.2.1	0.91849	Solyc03g043910.2.1 BSD domain containing protein (AHRD V1 ***- B6TCH2_MAIZE); contains Interpro domain(s) IPR005607 BSD	AT3G49800	BSD domain-containing protein	-
Solyc11g069480.1.1	0.918431	Solyc11g069480.1.1 UPF0497 membrane protein At2g28370 (AHRD V1 ***- U4977_ARATH); contains Interpro domain(s) IPR006702 Uncharacterised protein family UPF0497, trans-membrane plant	AT2G28370	Uncharacterised protein family (UPF0497)	-
Solyc11g065100.1.1	0.918149	Solyc11g065100.1.1 Mitochondria fission 1 protein (AHRD V1 ***- B6T224_MAIZE); contains Interpro domain(s) IPR016543 Tetratricopeptide repeat 11 Fission 1 protein	AT3G57090	Fission 1A	BIGYIN	Encodes a protein with similarity to yeast FIS proteins. These membrane anchored proteins bind DRP proteins and function during organelle division. FIS1B is expressed ubiquitously and appears to be involved in peroxisome division.
Solyc03g096810.2.1	0.917798	Solyc03g096810.2.1 Transmembrane protein 120A (AHRD V1 ***- B5XCP1_SALSA); contains Interpro domain(s) IPR012926 TMPIT-like	AT4G10430	TMPIT-like protein	-
Solyc09g082980.2.1	0.917162	Solyc09g082980.2.1 Plant-specific domain TIGR01615 family protein (AHRD V1 ***- B6TMA8_MAIZE); contains Interpro domain(s) IPR006502 Protein of unknown function DUF506, plant	AT3G22970	Protein of unknown function (DUF506)	-
Solyc01g058140.2.1	0.916901	Solyc01g058140.2.1 Beta-glucosidase A (AHRD V1 *-** B5YCI2_DICT6); contains Interpro domain(s) IPR018120 Glycoside hydrolase, family 1, active site IPR001360 Glycoside hydrolase, family 1	AT3G06510	Sensitive to freezing 2	SFR2	Encodes a protein with beta-glucosidase activity, mutants show increased sensitivity to freezing
Solyc07g009490.2.1	0.916745	Solyc07g009490.2.1 Ethanolamine-phosphate cytidylyltransferase (AHRD V1 **** C5DB57_VITVI); contains Interpro domain(s) IPR004820 Cytidylyltransferase	AT2G38670	Phosphorelethanolamine cytidylyltransferase 1	PECT1	Encodes a mitochondrial ethanolamine-phosphate cytidylyltransferase, involved in phosphatidylethanolamine (PE) biosynthesis.
Solyc01g105310.2.1	0.916152	Solyc01g105310.2.1 Metacaspase (AHRD V1 ***- A8NU42_COPC7); contains Interpro domain(s) IPR011600 Peptidase C14, caspase catalytic	AT1G02170	Metacaspase 1	MC1
Solyc01g010200.2.1	0.915547	Solyc01g010200.2.1 LTRGag-pol-polymerase 3 (AHRD V1 ***- B2BXJ4_ARALY)	AT5G48050	Retrotransposon Gag protein	-
Solyc04g077990.2.1	0.913443	Solyc04g077990.2.1 LOB domain protein 38 (AHRD V1 *-*- D7LT02_ARALY); contains Interpro domain(s) IPR004883 Lateral organ boundaries, LOB	AT3G49940	LOB domain-containing protein 38	LBD38
Solyc02g086900.2.1	0.913162	Solyc02g086900.2.1 Metal-dependent phosphohydrolase HD domain-containing protein (AHRD V1 **-- D7MJA0_ARALY); contains Interpro domain(s) IPR006674 Metal-dependent phosphohydrolase, HD region, subdomain	AT5G40270	HD domain-containing metal-dependent phosphohydrolase	-
Solyc11g012930.1.1	0.912932	Solyc11g012930.1.1 Nodulin family protein (AHRD V1 ***- A7L2Z5_GOSHI); contains Interpro domain(s) IPR000620 Protein of unknown function DUF6, transmembrane	AT4G08300	Nodulin MtN21-like transporter family protein	-
Solyc01g066970.2.1	0.912678	Solyc01g066970.2.1 Flowering promoting factor-like 1 (Fragment) (AHRD V1 *--- A6MZJ6_ORYSI)	AT5G24860	Flowering Promoting Factor 1	FPF1	Encodes a small protein of 12.6 kDa that regulates flowering and is involved in gibberellin signalling pathway. It is expressed in apical meristems immediately after the photoperiodic induction of flowering. Genetic interactions with flowering time and floral organ identity genes suggest that this gene may be involved in modulating the competence to flower. There are two other genes similar to FP…
Solyc01g009760.2.1	0.911411	Solyc01g009760.2.1 GRAM-containing/ABA-responsive protein (Fragment) (AHRD V1 *--- C6FBQ3_PSEMZ); contains Interpro domain(s) IPR004182 GRAM	AT5G13200	GRAM domain-containing protein	-
Solyc12g049210.1.1	0.91043	Solyc12g049210.1.1 Unknown Protein (AHRD V1)	AT2G19460	Protein of unknown function (DUF3511)	-
Solyc12g006560.1.1	0.909441	Solyc12g006560.1.1 Early nodulin 93 protein (AHRD V1 ***- A3FGC9_9ROSI); contains Interpro domain(s) IPR005050 Early nodulin 93 ENOD93 protein	AT5G25940	Early nodulin-related	-
Solyc00g072100.2.1	0.903735	Solyc00g072100.2.1 LTRGag-pol-polymerase 3 (AHRD V1 *-*- B2BXJ4_ARALY)	AT5G48050	Retrotransposon Gag protein	-
Solyc02g085760.2.1	0.90077	Solyc02g085760.2.1 Rhomboid family protein (AHRD V1 ***- D7MJX8_ARALY); contains Interpro domain(s) IPR002610 Peptidase S54, rhomboid	AT5G38510	Rhomboid-related intramembrane serine protease	-
Solyc02g091020.1.1	0.900061	Solyc02g091020.1.1 Nucleoporin autopeptidase family protein expressed (AHRD V1 *-*- Q2QX81_ORYSJ)	AT1G10390	Nucleoporin autopeptidase	-
a The probobility of genes to be co-expressed with CSR-WT in Cluster 1
