# Supplementary material for: Fruit weight is controlled by Cell Size Regulator encoding a novel protein that is expressed in maturing tomato fruits
Source: PLoS Genet. 2017 Aug 17;13(8):e1006930. doi: 10.1371/journal.pgen.1006930 (PMC5560543; doi:10.1371/journal.pgen.1006930)
Supplement: S2 Dataset — (XLSX) [file pgen.1006930.s015.xlsx]

## Sheet: Overview_AllSignGO
S2 Dataset 2. CSR ClueGO term enriched gene list
Ontology Source: GO_BiologicalProcess-Custom_17.11.2016_10h53
Only Pathways with pV < 0.05 are shown
*Adj-Pvalue (Bonferroni step down)
Cluster 11 (fw11.3-D)							Cluster 01 (fw11.3-WT)
GOID	GOTerm	Term PValue	Term AdjPValue	% Associated Genes	Nr. Genes		GOID	GOTerm	Term PValue	Term AdjPValue	% Associated Genes	Nr. Genes
							GO:0007389	Pattern specification process	0.00013	0.02	8.46154	11
GO:0008272	Sulfate transport	0.00014	0.015	26.6667	4		GO:0008272	Sulfate transport	0.00025	0.038	26.6667	4
GO:0035265	Organ growth	0.00019	0.019	25	4
GO:0010016	Shoot system morphogenesis	5.6e-05	0.0058	8.84956	10		GO:0010016	Shoot system morphogenesis	6.5e-06	0.001	10.6195	12
GO:0010087	Phloem or xylem histogenesis	0.00019	0.019	13.3333	6		GO:0010087	Phloem or xylem histogenesis	5.1e-06	0.00081	17.7778	8
							GO:0010089	Xylem development	5.8e-06	0.00093	27.2727	6
							GO:0035067	Negative regulation of histone acetylation	0.0002	0.03	50	3
							GO:1901984	Negative regulation of protein acetylation	0.0002	0.03	50	3
							GO:2000757	Negative regulation of peptidyl-lysine acetylation	0.0002	0.03	50	3
GO:0090567	Reproductive shoot system development	5.4e-05	0.0058	5.26316	19
GO:0009908	Flower development	0.00013	0.013	5.09915	18
							GO:0046173	Polyol biosynthetic process	0.00013	0.021	30.7692	4
							GO:0043647	Inositol phosphate metabolic process	2.6e-05	0.004	44.4444	4
							GO:0032958	Inositol phosphate biosynthetic process	0.0002	0.03	50	3
GO:0048367	Shoot system development	4.2e-07	4.5e-05	5.0571	31		GO:0048367	Shoot system development	4.1e-07	6.7e-05	5.54649	34
							GO:0048731	System development	4.1e-05	0.0064	4.02145	45
							GO:0099402	Plant organ development	3.4e-05	0.0053	4.93421	30
							GO:0048827	Phyllome development	3.2e-06	0.00051	6.66667	22
GO:0048366	Leaf development	0.00024	0.024	5.69	14		GO:0048366	Leaf development	7.4e-06	0.0011	7.31707	18

## Sheet: CSR-WT_AllSignGO
	GO_BiologicalProcess-Custom_17.11.2016_10h53
	Only Pathways with pV < 0.05 are shown
	*Adj-Pvalue (Bonferroni step down)
	Cluster 01 (fw11.3-WT)
	GOTerm	GOID	Term PValue	Adj-Pvalue*	AtHomolog	At Annotation (TAIR 10)	AtGene Alias	Tomato Gene	Tomato Annotation (ITAG 2.4)
	Pattern specification process	GO:0007389	0.00013	0.02	AT1G31770	ATP-binding cassette G14	ABCG14	Solyc04g006960.2.1	ABC transporter G family member 14 (AHRD V1 ***- AB14G_ARATH); contains Interpro domain(s) IPR013525 ABC-2 type transporter
					AT1G52150	CORONA	ATHB-15	Solyc12g044410.1.1	Class III homeodomain-leucine zipper (AHRD V1 ***- Q1WD30_GINBI); contains Interpro domain(s) IPR013978 MEKHLA
					AT2G01950	VASCULAR HIGHWAY 1	BRL2	Solyc04g008430.1.1	Receptor like kinase, RLK
					AT5G50320	ELONGATA 3	ELO3	Solyc03g110910.2.1	Histone acetyltransferase ELP3 family protein (AHRD V1 **-- Q22HD8_TETTH); contains Interpro domain(s) IPR005910 Histone acetyltransferase ELP3
					AT1G14350	FOUR LIPS	FLP	Solyc05g007160.2.1	R2R3MYB transcription factor 110	Computational annotation: Transcription factor C-MYB (AHRD V1 *-** Q766Z9_ORYLA); contains Interpro domain(s) IPR015495 Myb transcription factor
					AT4G08150	KNOTTED-like from Arabidopsis thaliana	KNAT1	Solyc04g077210.2.1	KNOTTED 1 (TKN1)	Computational annotation: Knotted-like homeobox protein (AHRD V1 ***- Q49RB7_POPTO); contains Interpro domain(s) IPR001356 Homeobox IPR005539 ELK IPR017970 Homeobox, conserved site
					AT1G70510	KNOTTED-like from Arabidopsis thaliana 2	KNAT2	Solyc01g100510.2.1	KNOTTED 4 (TKN4)	Computational annotation: Knotted-like homeobox protein (AHRD V1 ***- Q49RB7_POPTO); contains Interpro domain(s) IPR001356 Homeobox IPR005539 ELK IPR017970 Homeobox, conserved site
					AT2G31160	LIGHT SENSITIVE HYPOCOTYLS 3	LSH3	Solyc09g090180.1.1	Light-dependent short hypocotyls 1 (AHRD V1 ***- D7M6V0_ARALY); contains Interpro domain(s) IPR006936 Protein of unknown function DUF640
					AT5G03680	PETAL LOSS	PTL	Solyc09g009250.2.1	Trihelix transcription factor (AHRD V1 **-* Q6Q6T0_ARATH); contains Interpro domain(s) IPR017877 MYB-like
					AT5G02030	REPLUMLESS	RPL	Solyc09g011380.2.1	BEL1-like homeodomain protein 9 (AHRD V1 *--- BLH9_ARATH); contains Interpro domain(s) IPR006563 POX
					AT4G37650	SHORT ROOT	SHR	Solyc08g014030.1.1	GRAS family transcription factor (AHRD V1 **-- B9MY72_POPTR); contains Interpro domain(s) IPR005202 GRAS transcription factor
	Shoot system development	GO:0048367	4.1e-07	6.7e-05	AT1G31770	ATP-binding cassette G14	ABCG14	Solyc04g006960.2.1	ABC transporter G family member 14 (AHRD V1 ***- AB14G_ARATH); contains Interpro domain(s) IPR013525 ABC-2 type transporter
					AT1G71692	AGAMOUS-like 12	AGL12	Solyc11g032100.1.1	Tomato AGAMOUS 12	Computational annotation: MADS box transcription factor (AHRD V1 ***- B2KJ31_POPTO); contains Interpro domain(s) IPR002100 Transcription factor, MADS-box
					AT5G62165	AGAMOUS-like 42	AGL42	Solyc03g006830.2.1	MADS-box transcription factor 2 (AHRD V1 **** D1MFS7_HEVBR); contains Interpro domain(s) IPR002100 Transcription factor, MADS-box
					AT1G79430	ALTERED PHLOEM DEVELOPMENT	APL	Solyc12g017370.1.1	Myb family transcription factor-like (AHRD V1 **-- Q6H510_ORYSJ); contains Interpro domain(s) IPR006447 Myb-like DNA-binding region, SHAQKYF class
					AT1G52150	CORONA	ATHB-15	Solyc12g044410.1.1	Class III homeodomain-leucine zipper (AHRD V1 ***- Q1WD30_GINBI); contains Interpro domain(s) IPR013978 MEKHLA
					AT1G04020	Breast cancer associated RING 1	BARD1	Solyc05g016230.2.1	Breast cancer type 1 susceptibility protein homolog (Fragment) (AHRD V1 *--- A5A751_PIG); contains Interpro domain(s) IPR001357 BRCT
					AT4G32810	Carotenoid cleavage dioxygenase 8	CCD8	Solyc08g066650.2.1	Carotenoid cleavage dioxygenase 8
					AT4G13195	CLAVATA3/ESR-RELATED 44	CLE44	Solyc09g061410.1.1	Unknown Protein (AHRD V1)
					AT4G30340	Diacylglycerol kinase 7	DGK7	Solyc06g009270.2.1	Diacylglycerol kinase 7 (AHRD V1 **** B0KYU1_ARATH); contains Interpro domain(s) IPR016961 Diacylglycerol kinase, plant
					AT4G22140	EARLY BOLTING IN SHORT DAYS	EBS	Solyc05g042030.2.1	BAH-PHD domain-containing protein (Fragment) (AHRD V1 **-- A9S8N5_PHYPA); contains Interpro domain(s) IPR001025 Bromo adjacent region
					AT5G50320	ELONGATA 3	ELO3	Solyc03g110910.2.1	Histone acetyltransferase ELP3 family protein (AHRD V1 **-- Q22HD8_TETTH); contains Interpro domain(s) IPR005910 Histone acetyltransferase ELP3
					AT1G14350	FOUR LIPS	FLP	Solyc05g007160.2.1	R2R3MYB transcription factor 110	Computational annotation: Transcription factor C-MYB (AHRD V1 *-** Q766Z9_ORYLA); contains Interpro domain(s) IPR015495 Myb transcription factor
					AT5G24860	FLOWERING PROMOTING FACTOR 1	FPF1	Solyc01g066970.2.1	Flowering promoting factor-like 1 (Fragment) (AHRD V1 *--- A6MZJ6_ORYSI)
					AT4G25420	ARABIDOPSIS THALIANA GIBBERELLIN 20-OXIDASE 1	GA20OX1	Solyc01g093980.2.1	Gibberellin 20-oxidase 4 (AHRD V1 ***- B2MWW5_SOLLC); contains Interpro domain(s) IPR005123 Oxoglutarate and iron-dependent oxygenase
					AT1G48270	G-protein-coupled receptor 1	GCR1	Solyc08g061260.2.1	G-protein-coupled receptor 1 (AHRD V1 ***- D7KC35_ARALY); contains Interpro domain(s) IPR000848 cAMP-type GPCR
					AT4G00850	GRF1-interacting factor 3	GIF3	Solyc10g009280.2.1	Calcium-responsive transcription coactivator (AHRD V1 *--* CREST_RAT); contains Interpro domain(s) IPR007726 SSXT
					AT3G01470	Homeobox-1	HB-1	Solyc02g086930.2.1	Homeobox-leucine zipper-like protein (AHRD V1 *-*- Q3HRT1_PICGL); contains Interpro domain(s) IPR001356 Homeobox IPR017970 Homeobox, conserved site
					AT4G16780	Homeobox-2	HB-2	Solyc08g078300.2.1	Homeobox-leucine zipper protein (AHRD V1 ***- Q40781_PIMBR); contains Interpro domain(s) IPR006712 HD-ZIP protein, N-terminal
					AT1G70510	KNOTTED-like from Arabidopsis thaliana 2	KNAT2	Solyc01g100510.2.1	KNOTTED 4 (TKN4)	Computational annotation: Knotted-like homeobox protein (AHRD V1 ***- Q49RB7_POPTO); contains Interpro domain(s) IPR001356 Homeobox IPR005539 ELK IPR017970 Homeobox, conserved site
					AT2G31160	LIGHT SENSITIVE HYPOCOTYLS 3	LSH3	Solyc09g090180.1.1	Light-dependent short hypocotyls 1 (AHRD V1 ***- D7M6V0_ARALY); contains Interpro domain(s) IPR006936 Protein of unknown function DUF640
					AT1G77080.4	MADS AFFECTING FLOWERING 1	MAF1	Solyc05g015720.1.1	MADS box transcription factor-like protein (AHRD V1 **** Q9FJQ7_ARATH); contains Interpro domain(s) IPR002487 Transcription factor, K-box
					AT2G17040	NAC domain containing protein 36	NAC036	Solyc02g061780.2.1	NAC domain transcription factor (AHRD V1 **** Q5DM35_WHEAT); contains Interpro domain(s) IPR003441 No apical meristem (NAM) protein
					AT5G13180	NAC domain containing protein 83	NAC083	Solyc03g097650.2.1	NAC domain transcription factor (AHRD V1 **** Q4U0D4_WHEAT); contains Interpro domain(s) IPR003441 No apical meristem (NAM) protein
					AT2G27300	NTM1-like 8	NTL8	Solyc11g068750.1.1	NAC domain protein IPR003441 (AHRD V1 ***- B9HQ28_POPTR); contains Interpro domain(s) IPR003441 No apical meristem (NAM) protein
					AT3G15730	Phospholipase D alpha 1	PLDALPHA1	Solyc12g011170.1.1	Phospholipase D (AHRD V1 **** D2E4A5_9ROSI); contains Interpro domain(s) IPR011402 Phospholipase D, plant
					AT4G15900	Pleiotropic regulatory locus 1	PRL1	Solyc01g094480.2.1	Pre-mRNA-splicing factor prp46 (AHRD V1 **-- B6K7I2_SCHJY); contains Interpro domain(s) IPR020472 G-protein beta WD-40 repeat, region
					AT5G03680	PETAL LOSS	PTL	Solyc09g009250.2.1	Trihelix transcription factor (AHRD V1 **-* Q6Q6T0_ARATH); contains Interpro domain(s) IPR017877 MYB-like
					AT5G02030	REPLUMLESS	RPL	Solyc09g011380.2.1	BEL1-like homeodomain protein 9 (AHRD V1 *--- BLH9_ARATH); contains Interpro domain(s) IPR006563 POX
					AT5G14930	Senescence-associated gene 101	SAG101	Solyc02g069400.2.1	Enhanced disease susceptibility 1 (Fragment) (AHRD V1 *--- B2BDU4_ARALY); contains Interpro domain(s) IPR002921 Lipase, class 3
					AT4G37650	SHORT ROOT	SHR	Solyc08g014030.1.1	GRAS family transcription factor (AHRD V1 **-- B9MY72_POPTR); contains Interpro domain(s) IPR005202 GRAS transcription factor
					AT1G62360	SHOOT MERISTEMLESS	STM	Solyc02g081120.2.1	Class 1 knotted-like homeodomain protein (LeT6)	Computational annotation: Knotted-1-like homeobox protein H1 (AHRD V1 ***- Q8GUS6_TOBAC); contains Interpro domain(s) IPR005541 KNOX2
					AT2G22540	SHORT VEGETATIVE PHASE	SVP	Solyc04g076280.2.1	MPF2-like (Fragment) (AHRD V1 ***- A8QYX1_9SOLA); contains Interpro domain(s) IPR002487 Transcription factor, K-box
					AT5G03840	TERMINAL FLOWER 1	TFL1	Solyc01g009580.1.1	Terminal flower 1 (Fragment) (AHRD V1 **-- B3VT07_9ROSA); contains Interpro domain(s) IPR008914 Phosphatidylethanolamine-binding protein PEBP
					AT2G01830	WOODEN LEG	WOL	Solyc04g008110.2.1	Histidine kinase 2 (AHRD V1 **** A3QVR9_LOTJA); contains Interpro domain(s) IPR006189 CHASE
	System development	GO:0048731	4.1e-05	0.0064	AT1G31770	ATP-binding cassette G14	ABCG14	Solyc04g006960.2.1	ABC transporter G family member 14 (AHRD V1 ***- AB14G_ARATH); contains Interpro domain(s) IPR013525 ABC-2 type transporter
					AT5G09810	Actin 7	ACT7	Solyc11g071450.1.1	Unknown Protein (AHRD V1)
					AT1G71692	AGAMOUS-like 12	AGL12	Solyc11g032100.1.1	Tomato AGAMOUS 12	Computational annotation: MADS box transcription factor (AHRD V1 ***- B2KJ31_POPTO); contains Interpro domain(s) IPR002100 Transcription factor, MADS-box
					AT5G62165	AGAMOUS-like 42	AGL42	Solyc03g006830.2.1	MADS-box transcription factor 2 (AHRD V1 **** D1MFS7_HEVBR); contains Interpro domain(s) IPR002100 Transcription factor, MADS-box
					AT1G79430	ALTERED PHLOEM DEVELOPMENT	APL	Solyc12g017370.1.1	Myb family transcription factor-like (AHRD V1 **-- Q6H510_ORYSJ); contains Interpro domain(s) IPR006447 Myb-like DNA-binding region, SHAQKYF class
					AT1G67710	Response regulator 11	ARR11	Solyc05g014260.2.1	Response regulator 11 (AHRD V1 *-*- Q0WRT0_ARATH); contains Interpro domain(s) IPR017053 Response regulator, plant B-type
					AT1G52150	CORONA	ATHB-15	Solyc12g044410.1.1	Class III homeodomain-leucine zipper (AHRD V1 ***- Q1WD30_GINBI); contains Interpro domain(s) IPR013978 MEKHLA
					AT1G04020	Breast cancer associated RING 1	BARD1	Solyc05g016230.2.1	Breast cancer type 1 susceptibility protein homolog (Fragment) (AHRD V1 *--- A5A751_PIG); contains Interpro domain(s) IPR001357 BRCT
					AT4G32810	Carotenoid cleavage dioxygenase 8	CCD8	Solyc08g066650.2.1	Carotenoid cleavage dioxygenase 8
					AT4G13195	CLAVATA3/ESR-RELATED 44	CLE44	Solyc09g061410.1.1	Unknown Protein (AHRD V1)
					AT2G39830	DA1-related protein 2	DAR2	Solyc05g052910.2.1	Actin-binding LIM protein 1 (AHRD V1 *--- ABLM1_MOUSE); contains Interpro domain(s) IPR001781 Zinc finger, LIM-type
					AT4G30340	Diacylglycerol kinase 7	DGK7	Solyc06g009270.2.1	Diacylglycerol kinase 7 (AHRD V1 **** B0KYU1_ARATH); contains Interpro domain(s) IPR016961 Diacylglycerol kinase, plant
					AT4G22140	EARLY BOLTING IN SHORT DAYS	EBS	Solyc05g042030.2.1	BAH-PHD domain-containing protein (Fragment) (AHRD V1 **-- A9S8N5_PHYPA); contains Interpro domain(s) IPR001025 Bromo adjacent region
					AT5G50320	ELONGATA 3	ELO3	Solyc03g110910.2.1	Histone acetyltransferase ELP3 family protein (AHRD V1 **-- Q22HD8_TETTH); contains Interpro domain(s) IPR005910 Histone acetyltransferase ELP3
					AT1G06150	EMBRYO DEFECTIVE 1444	EMB1444	Solyc09g066280.2.1	Uncharacterized basic helix-loop-helix protein At1g06150 (AHRD V1 *--- Y1615_ARATH); contains Interpro domain(s) IPR001092 Basic helix-loop-helix dimerisation region bHLH
					AT3G54420	Homolog of carrot EP3-3 chitinase	EP3	Solyc06g053380.2.1	Chitinase (AHRD V1 ***- D0QU15_LACSA); contains Interpro domain(s) IPR016283 Glycoside hydrolase, family 19
					AT1G66340	ETHYLENE RESPONSE 1	ETR1	Solyc12g011330.2.1	Ethylene receptor 1	Computational annotation: Ethylene receptor (Fragment) (AHRD V1 **** C0KTA0_9ROSA); contains Interpro domain(s) IPR014525 Signal transduction histidine kinase, hybrid-type, ethylene sensor
					AT1G14350	FOUR LIPS	FLP	Solyc05g007160.2.1	R2R3MYB transcription factor 110	Computational annotation: Transcription factor C-MYB (AHRD V1 *-** Q766Z9_ORYLA); contains Interpro domain(s) IPR015495 Myb transcription factor
					AT5G24860	FLOWERING PROMOTING FACTOR 1	FPF1	Solyc01g066970.2.1	Flowering promoting factor-like 1 (Fragment) (AHRD V1 *--- A6MZJ6_ORYSI)
					AT4G25420	ARABIDOPSIS THALIANA GIBBERELLIN 20-OXIDASE 1	GA20OX1	Solyc01g093980.2.1	Gibberellin 20-oxidase 4 (AHRD V1 ***- B2MWW5_SOLLC); contains Interpro domain(s) IPR005123 Oxoglutarate and iron-dependent oxygenase
					AT1G48270	G-protein-coupled receptor 1	GCR1	Solyc08g061260.2.1	G-protein-coupled receptor 1 (AHRD V1 ***- D7KC35_ARALY); contains Interpro domain(s) IPR000848 cAMP-type GPCR
					AT4G00850	GRF1-interacting factor 3	GIF3	Solyc10g009280.2.1	Calcium-responsive transcription coactivator (AHRD V1 *--* CREST_RAT); contains Interpro domain(s) IPR007726 SSXT
					AT3G01470	Homeobox-1	HB-1	Solyc02g086930.2.1	Homeobox-leucine zipper-like protein (AHRD V1 *-*- Q3HRT1_PICGL); contains Interpro domain(s) IPR001356 Homeobox IPR017970 Homeobox, conserved site
					AT4G16780	Homeobox-2	HB-2	Solyc08g078300.2.1	Homeobox-leucine zipper protein (AHRD V1 ***- Q40781_PIMBR); contains Interpro domain(s) IPR006712 HD-ZIP protein, N-terminal
					AT5G42810	Inositol-pentakisphosphate 2-kinase 1	IPK1	Solyc04g080670.2.1	Inositol pentakisphosphate 2-kinase (AHRD V1 **** A7X641_SOYBN); contains Interpro domain(s) IPR018009 Inositol-pentakisphosphate 2-kinase, metazoa
					AT1G70510	KNOTTED-like from Arabidopsis thaliana 2	KNAT2	Solyc01g100510.2.1	KNOTTED 4 (TKN4)	Computational annotation: Knotted-like homeobox protein (AHRD V1 ***- Q49RB7_POPTO); contains Interpro domain(s) IPR001356 Homeobox IPR005539 ELK IPR017970 Homeobox, conserved site
					AT2G31160	LIGHT SENSITIVE HYPOCOTYLS 3	LSH3	Solyc09g090180.1.1	Light-dependent short hypocotyls 1 (AHRD V1 ***- D7M6V0_ARALY); contains Interpro domain(s) IPR006936 Protein of unknown function DUF640
					AT1G77080.4	MADS AFFECTING FLOWERING 1	MAF1	Solyc05g015720.1.1	MADS box transcription factor-like protein (AHRD V1 **** Q9FJQ7_ARATH); contains Interpro domain(s) IPR002487 Transcription factor, K-box
					AT2G34570	Maternal effect embryo arrest 21	MEE21	Solyc10g084740.1.1	rRNA-processing protein utp23 (AHRD V1 *--- UTP23_SCHPO); contains Interpro domain(s) IPR006984 Protein of unknown function DUF652
					AT4G01560	Maternal effect embryo arrest 49	MEE49	Solyc11g066280.1.1	U3 small nucleolar ribonucleoprotein protein imp4 (AHRD V1 **-- Q17BF6_AEDAE); contains Interpro domain(s) IPR007109 Brix domain
					AT2G17040	NAC domain containing protein 36	NAC036	Solyc02g061780.2.1	NAC domain transcription factor (AHRD V1 **** Q5DM35_WHEAT); contains Interpro domain(s) IPR003441 No apical meristem (NAM) protein
					AT5G13180	NAC domain containing protein 83	NAC083	Solyc03g097650.2.1	NAC domain transcription factor (AHRD V1 **** Q4U0D4_WHEAT); contains Interpro domain(s) IPR003441 No apical meristem (NAM) protein
					AT2G27300	NTM1-like 8	NTL8	Solyc11g068750.1.1	NAC domain protein IPR003441 (AHRD V1 ***- B9HQ28_POPTR); contains Interpro domain(s) IPR003441 No apical meristem (NAM) protein
					AT3G15730	Phospholipase D alpha 1	PLDALPHA1	Solyc12g011170.1.1	Phospholipase D (AHRD V1 **** D2E4A5_9ROSI); contains Interpro domain(s) IPR011402 Phospholipase D, plant
					AT4G15900	Pleiotropic regulatory locus 1	PRL1	Solyc01g094480.2.1	Pre-mRNA-splicing factor prp46 (AHRD V1 **-- B6K7I2_SCHJY); contains Interpro domain(s) IPR020472 G-protein beta WD-40 repeat, region
					AT5G03680	PETAL LOSS	PTL	Solyc09g009250.2.1	Trihelix transcription factor (AHRD V1 **-* Q6Q6T0_ARATH); contains Interpro domain(s) IPR017877 MYB-like
					AT1G32230	RADICAL-INDUCED CELL DEATH1	RCD1	Solyc08g076420.2.1	Poly polymerase catalytic domain containing protein expressed (AHRD V1 **-- Q84T80_ORYSJ); contains Interpro domain(s) IPR012317 Poly(ADP-ribose) polymerase, catalytic region
					AT5G02030	REPLUMLESS	RPL	Solyc09g011380.2.1	BEL1-like homeodomain protein 9 (AHRD V1 *--- BLH9_ARATH); contains Interpro domain(s) IPR006563 POX
					AT5G14930	Senescence-associated gene 101	SAG101	Solyc02g069400.2.1	Enhanced disease susceptibility 1 (Fragment) (AHRD V1 *--- B2BDU4_ARALY); contains Interpro domain(s) IPR002921 Lipase, class 3
					AT4G37650	SHORT ROOT	SHR	Solyc08g014030.1.1	GRAS family transcription factor (AHRD V1 **-- B9MY72_POPTR); contains Interpro domain(s) IPR005202 GRAS transcription factor
					AT1G62360	SHOOT MERISTEMLESS	STM	Solyc02g081120.2.1	Class 1 knotted-like homeodomain protein (LeT6)	Computational annotation: Knotted-1-like homeobox protein H1 (AHRD V1 ***- Q8GUS6_TOBAC); contains Interpro domain(s) IPR005541 KNOX2
					AT2G22540	SHORT VEGETATIVE PHASE	SVP	Solyc04g076280.2.1	MPF2-like (Fragment) (AHRD V1 ***- A8QYX1_9SOLA); contains Interpro domain(s) IPR002487 Transcription factor, K-box
					AT5G03840	TERMINAL FLOWER 1	TFL1	Solyc01g009580.1.1	Terminal flower 1 (Fragment) (AHRD V1 **-- B3VT07_9ROSA); contains Interpro domain(s) IPR008914 Phosphatidylethanolamine-binding protein PEBP
					AT1G28520	Vascular plant one zinc finger protein	VOZ1	Solyc10g008880.2.1	Zinc finger transcription factor 56 (SlC3H56)	Computational annotation: One zinc finger protein (AHRD V1 **-- Q75PR0_PHYPA)
					AT2G01830	WOODEN LEG	WOL	Solyc04g008110.2.1	Histidine kinase 2 (AHRD V1 **** A3QVR9_LOTJA); contains Interpro domain(s) IPR006189 CHASE
	Plant organ development	GO:0099402	3.4e-05	0.0053	AT1G31770	ATP-binding cassette G14	ABCG14	Solyc04g006960.2.1	ABC transporter G family member 14 (AHRD V1 ***- AB14G_ARATH); contains Interpro domain(s) IPR013525 ABC-2 type transporter
					AT5G09810	Actin 7	ACT7	Solyc11g071450.1.1	Unknown Protein (AHRD V1)
					AT1G71692	AGAMOUS-like 12	AGL12	Solyc11g032100.1.1	Tomato AGAMOUS 12	Computational annotation: MADS box transcription factor (AHRD V1 ***- B2KJ31_POPTO); contains Interpro domain(s) IPR002100 Transcription factor, MADS-box
					AT5G62165	AGAMOUS-like 42	AGL42	Solyc03g006830.2.1	MADS-box transcription factor 2 (AHRD V1 **** D1MFS7_HEVBR); contains Interpro domain(s) IPR002100 Transcription factor, MADS-box
					AT1G67710	Response regulator 11	ARR11	Solyc05g014260.2.1	Response regulator 11 (AHRD V1 *-*- Q0WRT0_ARATH); contains Interpro domain(s) IPR017053 Response regulator, plant B-type
					AT1G52150	CORONA	ATHB-15	Solyc12g044410.1.1	Class III homeodomain-leucine zipper (AHRD V1 ***- Q1WD30_GINBI); contains Interpro domain(s) IPR013978 MEKHLA
					AT1G04020	Breast cancer associated RING 1	BARD1	Solyc05g016230.2.1	Breast cancer type 1 susceptibility protein homolog (Fragment) (AHRD V1 *--- A5A751_PIG); contains Interpro domain(s) IPR001357 BRCT
					AT4G32810	Carotenoid cleavage dioxygenase 8	CCD8	Solyc08g066650.2.1	Carotenoid cleavage dioxygenase 8
					AT2G39830	DA1-related protein 2	DAR2	Solyc05g052910.2.1	Actin-binding LIM protein 1 (AHRD V1 *--- ABLM1_MOUSE); contains Interpro domain(s) IPR001781 Zinc finger, LIM-type
					AT4G30340	Diacylglycerol kinase 7	DGK7	Solyc06g009270.2.1	Diacylglycerol kinase 7 (AHRD V1 **** B0KYU1_ARATH); contains Interpro domain(s) IPR016961 Diacylglycerol kinase, plant
					AT5G50320	ELONGATA 3	ELO3	Solyc03g110910.2.1	Histone acetyltransferase ELP3 family protein (AHRD V1 **-- Q22HD8_TETTH); contains Interpro domain(s) IPR005910 Histone acetyltransferase ELP3
					AT1G06150	EMBRYO DEFECTIVE 1444	EMB1444	Solyc09g066280.2.1	Uncharacterized basic helix-loop-helix protein At1g06150 (AHRD V1 *--- Y1615_ARATH); contains Interpro domain(s) IPR001092 Basic helix-loop-helix dimerisation region bHLH
					AT1G14350	FOUR LIPS	FLP	Solyc05g007160.2.1	R2R3MYB transcription factor 110	Computational annotation: Transcription factor C-MYB (AHRD V1 *-** Q766Z9_ORYLA); contains Interpro domain(s) IPR015495 Myb transcription factor
					AT4G25420	ARABIDOPSIS THALIANA GIBBERELLIN 20-OXIDASE 1	GA20OX1	Solyc01g093980.2.1	Gibberellin 20-oxidase 4 (AHRD V1 ***- B2MWW5_SOLLC); contains Interpro domain(s) IPR005123 Oxoglutarate and iron-dependent oxygenase
					AT4G00850	GRF1-interacting factor 3	GIF3	Solyc10g009280.2.1	Calcium-responsive transcription coactivator (AHRD V1 *--* CREST_RAT); contains Interpro domain(s) IPR007726 SSXT
					AT3G01470	Homeobox-1	HB-1	Solyc02g086930.2.1	Homeobox-leucine zipper-like protein (AHRD V1 *-*- Q3HRT1_PICGL); contains Interpro domain(s) IPR001356 Homeobox IPR017970 Homeobox, conserved site
					AT4G16780	Homeobox-2	HB-2	Solyc08g078300.2.1	Homeobox-leucine zipper protein (AHRD V1 ***- Q40781_PIMBR); contains Interpro domain(s) IPR006712 HD-ZIP protein, N-terminal
					AT5G42810	Inositol-pentakisphosphate 2-kinase 1	IPK1	Solyc04g080670.2.1	Inositol pentakisphosphate 2-kinase (AHRD V1 **** A7X641_SOYBN); contains Interpro domain(s) IPR018009 Inositol-pentakisphosphate 2-kinase, metazoa
					AT1G70510	KNOTTED-like from Arabidopsis thaliana 2	KNAT2	Solyc01g100510.2.1	KNOTTED 4 (TKN4)	Computational annotation: Knotted-like homeobox protein (AHRD V1 ***- Q49RB7_POPTO); contains Interpro domain(s) IPR001356 Homeobox IPR005539 ELK IPR017970 Homeobox, conserved site
					AT2G31160	LIGHT SENSITIVE HYPOCOTYLS 3	LSH3	Solyc09g090180.1.1	Light-dependent short hypocotyls 1 (AHRD V1 ***- D7M6V0_ARALY); contains Interpro domain(s) IPR006936 Protein of unknown function DUF640
					AT2G17040	NAC domain containing protein 36	NAC036	Solyc02g061780.2.1	NAC domain transcription factor (AHRD V1 **** Q5DM35_WHEAT); contains Interpro domain(s) IPR003441 No apical meristem (NAM) protein
					AT5G13180	NAC domain containing protein 83	NAC083	Solyc03g097650.2.1	NAC domain transcription factor (AHRD V1 **** Q4U0D4_WHEAT); contains Interpro domain(s) IPR003441 No apical meristem (NAM) protein
					AT3G15730	Phospholipase D alpha 1	PLDALPHA1	Solyc12g011170.1.1	Phospholipase D (AHRD V1 **** D2E4A5_9ROSI); contains Interpro domain(s) IPR011402 Phospholipase D, plant
					AT4G15900	Pleiotropic regulatory locus 1	PRL1	Solyc01g094480.2.1	Pre-mRNA-splicing factor prp46 (AHRD V1 **-- B6K7I2_SCHJY); contains Interpro domain(s) IPR020472 G-protein beta WD-40 repeat, region
					AT5G03680	PETAL LOSS	PTL	Solyc09g009250.2.1	Trihelix transcription factor (AHRD V1 **-* Q6Q6T0_ARATH); contains Interpro domain(s) IPR017877 MYB-like
					AT1G32230	RADICAL-INDUCED CELL DEATH1	RCD1	Solyc08g076420.2.1	Poly polymerase catalytic domain containing protein expressed (AHRD V1 **-- Q84T80_ORYSJ); contains Interpro domain(s) IPR012317 Poly(ADP-ribose) polymerase, catalytic region
					AT5G14930	Senescence-associated gene 101	SAG101	Solyc02g069400.2.1	Enhanced disease susceptibility 1 (Fragment) (AHRD V1 *--- B2BDU4_ARALY); contains Interpro domain(s) IPR002921 Lipase, class 3
					AT4G37650	SHORT ROOT	SHR	Solyc08g014030.1.1	GRAS family transcription factor (AHRD V1 **-- B9MY72_POPTR); contains Interpro domain(s) IPR005202 GRAS transcription factor
					AT1G62360	SHOOT MERISTEMLESS	STM	Solyc02g081120.2.1	Class 1 knotted-like homeodomain protein (LeT6)	Computational annotation: Knotted-1-like homeobox protein H1 (AHRD V1 ***- Q8GUS6_TOBAC); contains Interpro domain(s) IPR005541 KNOX2
					AT2G01830	WOODEN LEG	WOL	Solyc04g008110.2.1	Histidine kinase 2 (AHRD V1 **** A3QVR9_LOTJA); contains Interpro domain(s) IPR006189 CHASE
	Phyllome development	GO:0048827	3.2e-06	0.00051	AT1G31770	ATP-binding cassette G14	ABCG14	Solyc04g006960.2.1	ABC transporter G family member 14 (AHRD V1 ***- AB14G_ARATH); contains Interpro domain(s) IPR013525 ABC-2 type transporter
					AT5G62165	AGAMOUS-like 42	AGL42	Solyc03g006830.2.1	MADS-box transcription factor 2 (AHRD V1 **** D1MFS7_HEVBR); contains Interpro domain(s) IPR002100 Transcription factor, MADS-box
					AT1G52150	CORONA	ATHB-15	Solyc12g044410.1.1	Class III homeodomain-leucine zipper (AHRD V1 ***- Q1WD30_GINBI); contains Interpro domain(s) IPR013978 MEKHLA
					AT1G04020	Breast cancer associated RING 1	BARD1	Solyc05g016230.2.1	Breast cancer type 1 susceptibility protein homolog (Fragment) (AHRD V1 *--- A5A751_PIG); contains Interpro domain(s) IPR001357 BRCT
					AT4G32810	Carotenoid cleavage dioxygenase 8	CCD8	Solyc08g066650.2.1	Carotenoid cleavage dioxygenase 8
					AT4G30340	Diacylglycerol kinase 7	DGK7	Solyc06g009270.2.1	Diacylglycerol kinase 7 (AHRD V1 **** B0KYU1_ARATH); contains Interpro domain(s) IPR016961 Diacylglycerol kinase, plant
					AT5G50320	ELONGATA 3	ELO3	Solyc03g110910.2.1	Histone acetyltransferase ELP3 family protein (AHRD V1 **-- Q22HD8_TETTH); contains Interpro domain(s) IPR005910 Histone acetyltransferase ELP3
					AT1G14350	FOUR LIPS	FLP	Solyc05g007160.2.1	R2R3MYB transcription factor 110	Computational annotation: Transcription factor C-MYB (AHRD V1 *-** Q766Z9_ORYLA); contains Interpro domain(s) IPR015495 Myb transcription factor
					AT4G25420	ARABIDOPSIS THALIANA GIBBERELLIN 20-OXIDASE 1	GA20OX1	Solyc01g093980.2.1	Gibberellin 20-oxidase 4 (AHRD V1 ***- B2MWW5_SOLLC); contains Interpro domain(s) IPR005123 Oxoglutarate and iron-dependent oxygenase
					AT4G00850	GRF1-interacting factor 3	GIF3	Solyc10g009280.2.1	Calcium-responsive transcription coactivator (AHRD V1 *--* CREST_RAT); contains Interpro domain(s) IPR007726 SSXT
					AT3G01470	Homeobox-1	HB-1	Solyc02g086930.2.1	Homeobox-leucine zipper-like protein (AHRD V1 *-*- Q3HRT1_PICGL); contains Interpro domain(s) IPR001356 Homeobox IPR017970 Homeobox, conserved site
					AT1G70510	KNOTTED-like from Arabidopsis thaliana 2	KNAT2	Solyc01g100510.2.1	KNOTTED 4 (TKN4)	Computational annotation: Knotted-like homeobox protein (AHRD V1 ***- Q49RB7_POPTO); contains Interpro domain(s) IPR001356 Homeobox IPR005539 ELK IPR017970 Homeobox, conserved site
					AT2G31160	LIGHT SENSITIVE HYPOCOTYLS 3	LSH3	Solyc09g090180.1.1	Light-dependent short hypocotyls 1 (AHRD V1 ***- D7M6V0_ARALY); contains Interpro domain(s) IPR006936 Protein of unknown function DUF640
					AT2G17040	NAC domain containing protein 36	NAC036	Solyc02g061780.2.1	NAC domain transcription factor (AHRD V1 **** Q5DM35_WHEAT); contains Interpro domain(s) IPR003441 No apical meristem (NAM) protein
					AT5G13180	NAC domain containing protein 83	NAC083	Solyc03g097650.2.1	NAC domain transcription factor (AHRD V1 **** Q4U0D4_WHEAT); contains Interpro domain(s) IPR003441 No apical meristem (NAM) protein
					AT3G15730	Phospholipase D alpha 1	PLDALPHA1	Solyc12g011170.1.1	Phospholipase D (AHRD V1 **** D2E4A5_9ROSI); contains Interpro domain(s) IPR011402 Phospholipase D, plant
					AT4G15900	Pleiotropic regulatory locus 1	PRL1	Solyc01g094480.2.1	Pre-mRNA-splicing factor prp46 (AHRD V1 **-- B6K7I2_SCHJY); contains Interpro domain(s) IPR020472 G-protein beta WD-40 repeat, region
					AT5G03680	PETAL LOSS	PTL	Solyc09g009250.2.1	Trihelix transcription factor (AHRD V1 **-* Q6Q6T0_ARATH); contains Interpro domain(s) IPR017877 MYB-like
					AT5G14930	Senescence-associated gene 101	SAG101	Solyc02g069400.2.1	Enhanced disease susceptibility 1 (Fragment) (AHRD V1 *--- B2BDU4_ARALY); contains Interpro domain(s) IPR002921 Lipase, class 3
					AT4G37650	SHORT ROOT	SHR	Solyc08g014030.1.1	GRAS family transcription factor (AHRD V1 **-- B9MY72_POPTR); contains Interpro domain(s) IPR005202 GRAS transcription factor
					AT1G62360	SHOOT MERISTEMLESS	STM	Solyc02g081120.2.1	Class 1 knotted-like homeodomain protein (LeT6)	Computational annotation: Knotted-1-like homeobox protein H1 (AHRD V1 ***- Q8GUS6_TOBAC); contains Interpro domain(s) IPR005541 KNOX2
					AT2G01830	WOODEN LEG	WOL	Solyc04g008110.2.1	Histidine kinase 2 (AHRD V1 **** A3QVR9_LOTJA); contains Interpro domain(s) IPR006189 CHASE
	Leaf development	GO:0048366	7.4e-06	0.0011	AT1G31770	ATP-binding cassette G14	ABCG14	Solyc04g006960.2.1	ABC transporter G family member 14 (AHRD V1 ***- AB14G_ARATH); contains Interpro domain(s) IPR013525 ABC-2 type transporter
					AT5G62165	AGAMOUS-like 42	AGL42	Solyc03g006830.2.1	MADS-box transcription factor 2 (AHRD V1 **** D1MFS7_HEVBR); contains Interpro domain(s) IPR002100 Transcription factor, MADS-box
					AT1G52150	CORONA	ATHB-15	Solyc12g044410.1.1	Class III homeodomain-leucine zipper (AHRD V1 ***- Q1WD30_GINBI); contains Interpro domain(s) IPR013978 MEKHLA
					AT1G04020	Breast cancer associated RING 1	BARD1	Solyc05g016230.2.1	Breast cancer type 1 susceptibility protein homolog (Fragment) (AHRD V1 *--- A5A751_PIG); contains Interpro domain(s) IPR001357 BRCT
					AT4G32810	Carotenoid cleavage dioxygenase 8	CCD8	Solyc08g066650.2.1	Carotenoid cleavage dioxygenase 8
					AT4G30340	Diacylglycerol kinase 7	DGK7	Solyc06g009270.2.1	Diacylglycerol kinase 7 (AHRD V1 **** B0KYU1_ARATH); contains Interpro domain(s) IPR016961 Diacylglycerol kinase, plant
					AT5G50320	ELONGATA 3	ELO3	Solyc03g110910.2.1	Histone acetyltransferase ELP3 family protein (AHRD V1 **-- Q22HD8_TETTH); contains Interpro domain(s) IPR005910 Histone acetyltransferase ELP3
					AT1G14350	FOUR LIPS	FLP	Solyc05g007160.2.1	R2R3MYB transcription factor 110	Computational annotation: Transcription factor C-MYB (AHRD V1 *-** Q766Z9_ORYLA); contains Interpro domain(s) IPR015495 Myb transcription factor
					AT4G25420	ARABIDOPSIS THALIANA GIBBERELLIN 20-OXIDASE 1	GA20OX1	Solyc01g093980.2.1	Gibberellin 20-oxidase 4 (AHRD V1 ***- B2MWW5_SOLLC); contains Interpro domain(s) IPR005123 Oxoglutarate and iron-dependent oxygenase
					AT4G00850	GRF1-interacting factor 3	GIF3	Solyc10g009280.2.1	Calcium-responsive transcription coactivator (AHRD V1 *--* CREST_RAT); contains Interpro domain(s) IPR007726 SSXT
					AT3G01470	Homeobox-1	HB-1	Solyc02g086930.2.1	Homeobox-leucine zipper-like protein (AHRD V1 *-*- Q3HRT1_PICGL); contains Interpro domain(s) IPR001356 Homeobox IPR017970 Homeobox, conserved site
					AT2G17040	NAC domain containing protein 36	NAC036	Solyc02g061780.2.1	NAC domain transcription factor (AHRD V1 **** Q5DM35_WHEAT); contains Interpro domain(s) IPR003441 No apical meristem (NAM) protein
					AT5G13180	NAC domain containing protein 83	NAC083	Solyc03g097650.2.1	NAC domain transcription factor (AHRD V1 **** Q4U0D4_WHEAT); contains Interpro domain(s) IPR003441 No apical meristem (NAM) protein
					AT3G15730	Phospholipase D alpha 1	PLDALPHA1	Solyc12g011170.1.1	Phospholipase D (AHRD V1 **** D2E4A5_9ROSI); contains Interpro domain(s) IPR011402 Phospholipase D, plant
					AT4G15900	Pleiotropic regulatory locus 1	PRL1	Solyc01g094480.2.1	Pre-mRNA-splicing factor prp46 (AHRD V1 **-- B6K7I2_SCHJY); contains Interpro domain(s) IPR020472 G-protein beta WD-40 repeat, region
					AT5G14930	Senescence-associated gene 101	SAG101	Solyc02g069400.2.1	Enhanced disease susceptibility 1 (Fragment) (AHRD V1 *--- B2BDU4_ARALY); contains Interpro domain(s) IPR002921 Lipase, class 3
					AT4G37650	SHORT ROOT	SHR	Solyc08g014030.1.1	GRAS family transcription factor (AHRD V1 **-- B9MY72_POPTR); contains Interpro domain(s) IPR005202 GRAS transcription factor
					AT2G01830	WOODEN LEG	WOL	Solyc04g008110.2.1	Histidine kinase 2 (AHRD V1 **** A3QVR9_LOTJA); contains Interpro domain(s) IPR006189 CHASE
	Shoot system morphogenesis	GO:0010016	6.5e-06	0.001	AT1G31770	ATP-binding cassette G14	ABCG14	Solyc04g006960.2.1	ABC transporter G family member 14 (AHRD V1 ***- AB14G_ARATH); contains Interpro domain(s) IPR013525 ABC-2 type transporter
					AT1G52150	CORONA	ATHB-15	Solyc12g044410.1.1	Class III homeodomain-leucine zipper (AHRD V1 ***- Q1WD30_GINBI); contains Interpro domain(s) IPR013978 MEKHLA
					AT4G32810	Carotenoid cleavage dioxygenase 8	CCD8	Solyc08g066650.2.1	Carotenoid cleavage dioxygenase 8
					AT4G13195	CLAVATA3/ESR-RELATED 44	CLE44	Solyc09g061410.1.1	Unknown Protein (AHRD V1)
					AT5G50320	ELONGATA 3	ELO3	Solyc03g110910.2.1	Histone acetyltransferase ELP3 family protein (AHRD V1 **-- Q22HD8_TETTH); contains Interpro domain(s) IPR005910 Histone acetyltransferase ELP3
					AT1G14350	FOUR LIPS	FLP	Solyc05g007160.2.1	R2R3MYB transcription factor 110	Computational annotation: Transcription factor C-MYB (AHRD V1 *-** Q766Z9_ORYLA); contains Interpro domain(s) IPR015495 Myb transcription factor
					AT3G01470	Homeobox-1	HB-1	Solyc02g086930.2.1	Homeobox-leucine zipper-like protein (AHRD V1 *-*- Q3HRT1_PICGL); contains Interpro domain(s) IPR001356 Homeobox IPR017970 Homeobox, conserved site
					AT4G16780	Homeobox-2	HB-2	Solyc08g078300.2.1	Homeobox-leucine zipper protein (AHRD V1 ***- Q40781_PIMBR); contains Interpro domain(s) IPR006712 HD-ZIP protein, N-terminal
					AT2G17040	NAC domain containing protein 36	NAC036	Solyc02g061780.2.1	NAC domain transcription factor (AHRD V1 **** Q5DM35_WHEAT); contains Interpro domain(s) IPR003441 No apical meristem (NAM) protein
					AT3G15730	Phospholipase D alpha 1	PLDALPHA1	Solyc12g011170.1.1	Phospholipase D (AHRD V1 **** D2E4A5_9ROSI); contains Interpro domain(s) IPR011402 Phospholipase D, plant
					AT5G03680	PETAL LOSS	PTL	Solyc09g009250.2.1	Trihelix transcription factor (AHRD V1 **-* Q6Q6T0_ARATH); contains Interpro domain(s) IPR017877 MYB-like
					AT5G02030	REPLUMLESS	RPL	Solyc09g011380.2.1	BEL1-like homeodomain protein 9 (AHRD V1 *--- BLH9_ARATH); contains Interpro domain(s) IPR006563 POX
	Phloem or xylem histogenesis	GO:0010087	5.1e-06	0.00081	AT1G79430	ALTERED PHLOEM DEVELOPMENT	APL	Solyc12g017370.1.1	Myb family transcription factor-like (AHRD V1 **-- Q6H510_ORYSJ); contains Interpro domain(s) IPR006447 Myb-like DNA-binding region, SHAQKYF class
					AT1G52150	CORONA	ATHB-15	Solyc12g044410.1.1	Class III homeodomain-leucine zipper (AHRD V1 ***- Q1WD30_GINBI); contains Interpro domain(s) IPR013978 MEKHLA
					AT4G13195	CLAVATA3/ESR-RELATED 44	CLE44	Solyc09g061410.1.1	Unknown Protein (AHRD V1)
					AT2G39830	DA1-related protein 2	DAR2	Solyc05g052910.2.1	Actin-binding LIM protein 1 (AHRD V1 *--- ABLM1_MOUSE); contains Interpro domain(s) IPR001781 Zinc finger, LIM-type
					AT1G13950	Eukaryotic elongation factor 5A-1	ELF5A-1	Solyc12g010060.1.1	Eukaryotic translation initiation factor 5A (AHRD V1 ***- Q207T7_GYMCO); contains Interpro domain(s) IPR019769 Translation elongation factor, IF5A, hypusine site
					AT4G08150	KNOTTED-like from Arabidopsis thaliana	KNAT1	Solyc04g077210.2.1	KNOTTED 1 (TKN1)	Computational annotation: Knotted-like homeobox protein (AHRD V1 ***- Q49RB7_POPTO); contains Interpro domain(s) IPR001356 Homeobox IPR005539 ELK IPR017970 Homeobox, conserved site
					AT5G13180	NAC domain containing protein 83	NAC083	Solyc03g097650.2.1	NAC domain transcription factor (AHRD V1 **** Q4U0D4_WHEAT); contains Interpro domain(s) IPR003441 No apical meristem (NAM) protein
					AT5G02030	REPLUMLESS	RPL	Solyc09g011380.2.1	BEL1-like homeodomain protein 9 (AHRD V1 *--- BLH9_ARATH); contains Interpro domain(s) IPR006563 POX
	Xylem development	GO:0010089	5.8e-06	0.00093	AT1G79430	ALTERED PHLOEM DEVELOPMENT	APL	Solyc12g017370.1.1	Myb family transcription factor-like (AHRD V1 **-- Q6H510_ORYSJ); contains Interpro domain(s) IPR006447 Myb-like DNA-binding region, SHAQKYF class
					AT4G13195	CLAVATA3/ESR-RELATED 44	CLE44	Solyc09g061410.1.1	Unknown Protein (AHRD V1)
					AT1G13950	Eukaryotic elongation factor 5A-1	ELF5A-1	Solyc12g010060.1.1	Eukaryotic translation initiation factor 5A (AHRD V1 ***- Q207T7_GYMCO); contains Interpro domain(s) IPR019769 Translation elongation factor, IF5A, hypusine site
					AT4G08150	KNOTTED-like from Arabidopsis thaliana	KNAT1	Solyc04g077210.2.1	KNOTTED 1 (TKN1)	Computational annotation: Knotted-like homeobox protein (AHRD V1 ***- Q49RB7_POPTO); contains Interpro domain(s) IPR001356 Homeobox IPR005539 ELK IPR017970 Homeobox, conserved site
					AT5G13180	NAC domain containing protein 83	NAC083	Solyc03g097650.2.1	NAC domain transcription factor (AHRD V1 **** Q4U0D4_WHEAT); contains Interpro domain(s) IPR003441 No apical meristem (NAM) protein
					AT5G02030	REPLUMLESS	RPL	Solyc09g011380.2.1	BEL1-like homeodomain protein 9 (AHRD V1 *--- BLH9_ARATH); contains Interpro domain(s) IPR006563 POX
	Sulfate transport	GO:0008272	0.00025	0.038	AT1G22150	Sulfate transporter 1;3	SULTR1;3	Solyc12g056930.1.1	Sulfate transporter 2
					AT5G10180	Sulfate transporter 2;1	SULTR2;1	Solyc04g054730.2.1	High affinity sulfate transporter 2 (AHRD V1 **** SUT2_STYHA); contains Interpro domain(s) IPR001902 Sulphate anion transporter
					AT3G15990	Sulfate transporter 3;4	SULTR3;4	Solyc12g043040.1.1	Sulfate transporter (AHRD V1 ***- A1YKF8_BRASY); contains Interpro domain(s) IPR011547 Sulphate transporter
					AT2G01830	WOODEN LEG	WOL	Solyc04g008110.2.1	Histidine kinase 2 (AHRD V1 **** A3QVR9_LOTJA); contains Interpro domain(s) IPR006189 CHASE
	Polyol biosynthetic process	GO:0046173	0.00013	0.021	AT1G48270	G-protein-coupled receptor 1	GCR1	Solyc08g061260.2.1	G-protein-coupled receptor 1 (AHRD V1 ***- D7KC35_ARALY); contains Interpro domain(s) IPR000848 cAMP-type GPCR
					AT5G42810	Inositol-pentakisphosphate 2-kinase 1	IPK1	Solyc04g080670.2.1	Inositol pentakisphosphate 2-kinase (AHRD V1 **** A7X641_SOYBN); contains Interpro domain(s) IPR018009 Inositol-pentakisphosphate 2-kinase, metazoa
					AT2G43980	Inositol 1,3,4-trisphosphate 5/6-kinase 4	ITPK4	Solyc08g015630.2.1	Inositol-tetrakisphosphate 1-kinase 1 (AHRD V1 ***- B6TJ44_MAIZE); contains Interpro domain(s) IPR008656 Inositol 1, 3, 4-trisphosphate 56-kinase
					AT3G02870	L-galactose-1-phosphate phosphatase (Inositol monophosphatase family protein)	VTC4	Solyc04g014800.2.1	myo-inositol monophosphatase 1	Computational annotation: L-galactose-1-phosphate phosphatase 2
	Inositol phosphate metabolic process	GO:0043647	2.6e-05	0.004	AT1G48270	G-protein-coupled receptor 1	GCR1	Solyc08g061260.2.1	G-protein-coupled receptor 1 (AHRD V1 ***- D7KC35_ARALY); contains Interpro domain(s) IPR000848 cAMP-type GPCR
					AT5G42810	Inositol-pentakisphosphate 2-kinase 1	IPK1	Solyc04g080670.2.1	Inositol pentakisphosphate 2-kinase (AHRD V1 **** A7X641_SOYBN); contains Interpro domain(s) IPR018009 Inositol-pentakisphosphate 2-kinase, metazoa
					AT2G43980	Inositol 1,3,4-trisphosphate 5/6-kinase 4	ITPK4	Solyc08g015630.2.1	Inositol-tetrakisphosphate 1-kinase 1 (AHRD V1 ***- B6TJ44_MAIZE); contains Interpro domain(s) IPR008656 Inositol 1, 3, 4-trisphosphate 56-kinase
					AT3G02870	L-galactose-1-phosphate phosphatase (Inositol monophosphatase family protein)	VTC4	Solyc04g014800.2.1	myo-inositol monophosphatase 1	Computational annotation: L-galactose-1-phosphate phosphatase 2
	Inositol phosphate biosynthetic process	GO:0032958	0.0002	0.03	AT1G48270	G-protein-coupled receptor 1	GCR1	Solyc08g061260.2.1	G-protein-coupled receptor 1 (AHRD V1 ***- D7KC35_ARALY); contains Interpro domain(s) IPR000848 cAMP-type GPCR
					AT5G42810	Inositol-pentakisphosphate 2-kinase 1	IPK1	Solyc04g080670.2.1	Inositol pentakisphosphate 2-kinase (AHRD V1 **** A7X641_SOYBN); contains Interpro domain(s) IPR018009 Inositol-pentakisphosphate 2-kinase, metazoa
					AT2G43980	Inositol 1,3,4-trisphosphate 5/6-kinase 4	ITPK4	Solyc08g015630.2.1	Inositol-tetrakisphosphate 1-kinase 1 (AHRD V1 ***- B6TJ44_MAIZE); contains Interpro domain(s) IPR008656 Inositol 1, 3, 4-trisphosphate 56-kinase
	Negative regulation of histone acetylation	GO:0035067	0.0002	0.03	AT1G04020	Breast cancer associated RING 1	BARD1	Solyc05g016230.2.1	Breast cancer type 1 susceptibility protein homolog (Fragment) (AHRD V1 *--- A5A751_PIG); contains Interpro domain(s) IPR001357 BRCT
					AT4G22140	EARLY BOLTING IN SHORT DAYS	EBS	Solyc05g042030.2.1	BAH-PHD domain-containing protein (Fragment) (AHRD V1 **-- A9S8N5_PHYPA); contains Interpro domain(s) IPR001025 Bromo adjacent region
					AT1G62360	SHOOT MERISTEMLESS	STM	Solyc02g081120.2.1	Class 1 knotted-like homeodomain protein (LeT6)	Computational annotation: Knotted-1-like homeobox protein H1 (AHRD V1 ***- Q8GUS6_TOBAC); contains Interpro domain(s) IPR005541 KNOX2
	Negative regulation of protein acetylation	GO:1901984	0.0002	0.03	AT1G04020	Breast cancer associated RING 1	BARD1	Solyc05g016230.2.1	Breast cancer type 1 susceptibility protein homolog (Fragment) (AHRD V1 *--- A5A751_PIG); contains Interpro domain(s) IPR001357 BRCT
					AT4G22140	EARLY BOLTING IN SHORT DAYS	EBS	Solyc05g042030.2.1	BAH-PHD domain-containing protein (Fragment) (AHRD V1 **-- A9S8N5_PHYPA); contains Interpro domain(s) IPR001025 Bromo adjacent region
					AT1G62360	SHOOT MERISTEMLESS	STM	Solyc02g081120.2.1	Class 1 knotted-like homeodomain protein (LeT6)	Computational annotation: Knotted-1-like homeobox protein H1 (AHRD V1 ***- Q8GUS6_TOBAC); contains Interpro domain(s) IPR005541 KNOX2
	Negative regulation of peptidyl-lysine acetylation	GO:2000757	0.0002	0.03	AT1G04020	Breast cancer associated RING 1	BARD1	Solyc05g016230.2.1	Breast cancer type 1 susceptibility protein homolog (Fragment) (AHRD V1 *--- A5A751_PIG); contains Interpro domain(s) IPR001357 BRCT
					AT4G22140	EARLY BOLTING IN SHORT DAYS	EBS	Solyc05g042030.2.1	BAH-PHD domain-containing protein (Fragment) (AHRD V1 **-- A9S8N5_PHYPA); contains Interpro domain(s) IPR001025 Bromo adjacent region
					AT1G62360	SHOOT MERISTEMLESS	STM	Solyc02g081120.2.1	Class 1 knotted-like homeodomain protein (LeT6)	Computational annotation: Knotted-1-like homeobox protein H1 (AHRD V1 ***- Q8GUS6_TOBAC); contains Interpro domain(s) IPR005541 KNOX2

## Sheet: CSR-D_AllSignGO
	GO_BiologicalProcess-Custom_17.11.2016_10h53
	Only Pathways with pV < 0.05 are shown
	*Adj-Pvalue (Bonferroni step down)
	Cluster 11 (fw11.3-D)
	GOTerm	GOID	Term PValue	Adj-Pvalue*	AtHomolog	At Annotation (TAIR 10)	AtGene Alias	Tomato Gene	Tomato Annotation (ITAG 2.4)
	Shoot system development	GO:0048367	4.2e-07	4.5e-05	AT1G31770	ATP-binding cassette G14	ABCG14	Solyc08g075430.2.1	ABC transporter G family member 14 (AHRD V1 ***- AB14G_ARATH); contains Interpro domain(s) IPR013525 ABC-2 type transporter
					AT1G71692	AGAMOUS-like 12	AGL12	Solyc11g032100.1.1	Tomato AGAMOUS 12	Computational annotation: MADS box transcription factor (AHRD V1 ***- B2KJ31_POPTO); contains Interpro domain(s) IPR002100 Transcription factor, MADS-box
					AT5G62165	AGAMOUS-like 42	AGL42	Solyc03g006830.2.1	MADS-box transcription factor 2 (AHRD V1 **** D1MFS7_HEVBR); contains Interpro domain(s) IPR002100 Transcription factor, MADS-box
					AT1G79430	ALTERED PHLOEM DEVELOPMENT	APL	Solyc12g017370.1.1	Myb family transcription factor-like (AHRD V1 **-- Q6H510_ORYSJ); contains Interpro domain(s) IPR006447 Myb-like DNA-binding region, SHAQKYF class
					AT1G52150	CORONA	ATHB-15	Solyc12g044410.1.1	Class III homeodomain-leucine zipper (AHRD V1 ***- Q1WD30_GINBI); contains Interpro domain(s) IPR013978 MEKHLA
					AT4G32810	Carotenoid cleavage dioxygenase 8	CCD8	Solyc08g066650.2.1	Carotenoid cleavage dioxygenase 8
					AT4G22140	EARLY BOLTING IN SHORT DAYS	EBS	Solyc05g042030.2.1	BAH-PHD domain-containing protein (Fragment) (AHRD V1 **-- A9S8N5_PHYPA); contains Interpro domain(s) IPR001025 Bromo adjacent region
					AT5G50320	ELONGATA 3	ELO3	Solyc03g110910.2.1	Histone acetyltransferase ELP3 family protein (AHRD V1 **-- Q22HD8_TETTH); contains Interpro domain(s) IPR005910 Histone acetyltransferase ELP3
					AT1G14350	FOUR LIPS	FLP	Solyc05g007160.2.1	R2R3MYB transcription factor 110	Computational annotation: Transcription factor C-MYB (AHRD V1 *-** Q766Z9_ORYLA); contains Interpro domain(s) IPR015495 Myb transcription factor
					AT5G24860	FLOWERING PROMOTING FACTOR 1	FPF1	Solyc01g066970.2.1	Flowering promoting factor-like 1 (Fragment) (AHRD V1 *--- A6MZJ6_ORYSI)
					AT4G25420	ARABIDOPSIS THALIANA GIBBERELLIN 20-OXIDASE 1	GA20OX1	Solyc01g093980.2.1	Gibberellin 20-oxidase 4 (AHRD V1 ***- B2MWW5_SOLLC); contains Interpro domain(s) IPR005123 Oxoglutarate and iron-dependent oxygenase
					AT3G01470	Homeobox-1	HB-1	Solyc02g086930.2.1	Homeobox-leucine zipper-like protein (AHRD V1 *-*- Q3HRT1_PICGL); contains Interpro domain(s) IPR001356 Homeobox IPR017970 Homeobox, conserved site
					AT4G16780	Homeobox-2	HB-2	Solyc08g078300.2.1	Homeobox-leucine zipper protein (AHRD V1 ***- Q40781_PIMBR); contains Interpro domain(s) IPR006712 HD-ZIP protein, N-terminal
					AT1G19180	Jasmonate-zim-domain protein 1	JAZ1	Solyc01g103600.2.1	Protein TIFY 3A (AHRD V1 **-- TIF3A_ARATH); contains Interpro domain(s) IPR010399 Tify
					AT1G70510	KNOTTED-like from Arabidopsis thaliana 2	KNAT2	Solyc01g100510.2.1	KNOTTED 4 (TKN4)	Computational annotation: Knotted-like homeobox protein (AHRD V1 ***- Q49RB7_POPTO); contains Interpro domain(s) IPR001356 Homeobox IPR005539 ELK IPR017970 Homeobox, conserved site
					AT1G77080.4	MADS AFFECTING FLOWERING 1	MAF1	Solyc05g015720.1.1	MADS box transcription factor-like protein (AHRD V1 **** Q9FJQ7_ARATH); contains Interpro domain(s) IPR002487 Transcription factor, K-box
					AT2G17040	NAC domain containing protein 36	NAC036	Solyc02g061780.2.1	NAC domain transcription factor (AHRD V1 **** Q5DM35_WHEAT); contains Interpro domain(s) IPR003441 No apical meristem (NAM) protein
					AT5G13180	NAC domain containing protein 83	NAC083	Solyc03g097650.2.1	NAC domain transcription factor (AHRD V1 **** Q4U0D4_WHEAT); contains Interpro domain(s) IPR003441 No apical meristem (NAM) protein
					AT2G27300	NTM1-like 8	NTL8	Solyc11g068750.1.1	NAC domain protein IPR003441 (AHRD V1 ***- B9HQ28_POPTR); contains Interpro domain(s) IPR003441 No apical meristem (NAM) protein
					AT3G57670	NO TRANSMITTING TRACT	NTT	Solyc03g059270.2.1	Zinc finger protein (AHRD V1 **-- D7KHP2_ARALY); contains Interpro domain(s) IPR007087 Zinc finger, C2H2-type
					AT4G15900	Pleiotropic regulatory locus 1	PRL1	Solyc01g094480.2.1	Pre-mRNA-splicing factor prp46 (AHRD V1 **-- B6K7I2_SCHJY); contains Interpro domain(s) IPR020472 G-protein beta WD-40 repeat, region
					AT5G03680	PETAL LOSS	PTL	Solyc09g009250.2.1	Trihelix transcription factor (AHRD V1 **-* Q6Q6T0_ARATH); contains Interpro domain(s) IPR017877 MYB-like
					AT3G49500	RNA-dependent RNA polymerase 6	RDR6	Solyc04g014870.2.1	RNA-dependent RNA polymerase 6	Computational annotation: RNA-dependent RNA polymerase (AHRD V1 ***- B3TNC1_9SOLA); contains Interpro domain(s) IPR007855 RNA-dependent RNA polymerase, eukaryotic-type
					AT5G02030	REPLUMLESS	RPL	Solyc09g011380.2.1	BEL1-like homeodomain protein 9 (AHRD V1 *--- BLH9_ARATH); contains Interpro domain(s) IPR006563 POX
					AT3G16857	Response regulator 1	RR1	Solyc01g065540.2.1	Response regulator 8 (AHRD V1 *-*- Q9AV93_MAIZE); contains Interpro domain(s) IPR017053 Response regulator, plant B-type
					AT2G25180	Response regulator 12	RR12	Solyc07g005140.2.1	Response regulator 9 (AHRD V1 ***- Q94LW1_MAIZE); contains Interpro domain(s) IPR017053 Response regulator, plant B-type
					AT5G14930	Senescence-associated gene 101	SAG101	Solyc02g069400.2.1	Enhanced disease susceptibility 1 (Fragment) (AHRD V1 *--- B2BDU4_ARALY); contains Interpro domain(s) IPR002921 Lipase, class 3
					AT1G20330	Sterol methyltransferase 2	SMT2	Solyc10g055680.1.1	Ubiquinone/menaquinone biosynthesis methyltransferase ubiE (AHRD V1 *-*- UBIE_BRUME); contains Interpro domain(s) IPR013705 Sterol methyltransferase C-terminal
					AT5G03840	TERMINAL FLOWER 1	TFL1	Solyc01g009580.1.1	Terminal flower 1 (Fragment) (AHRD V1 **-- B3VT07_9ROSA); contains Interpro domain(s) IPR008914 Phosphatidylethanolamine-binding protein PEBP
					AT1G30950	UNUSUAL FLORAL ORGANS	UFO	Solyc02g081670.1.1	ANANTHA - A homologue of UNUSUAL FLORAL ORGANS (UFO) - an F-box protein involved in transcriptional co-activation with the transcription factor LEAFY (LFY). UFO affects floral organ identity in the 2nd and 3rd whorls. In tomato, ANANTHA regulates inflorescence branching and floral organ identity
					AT2G01830	WOODEN LEG	WOL	Solyc04g008110.2.1	Histidine kinase 2 (AHRD V1 **** A3QVR9_LOTJA); contains Interpro domain(s) IPR006189 CHASE
	Leaf development	GO:0048366	0.00024	0.024	AT1G31770	ATP-binding cassette G14	ABCG14	Solyc04g006960.2.1	ABC transporter G family member 14 (AHRD V1 ***- AB14G_ARATH); contains Interpro domain(s) IPR013525 ABC-2 type transporter
					AT5G62165	AGAMOUS-like 42	AGL42	Solyc03g006830.2.1	MADS-box transcription factor 2 (AHRD V1 **** D1MFS7_HEVBR); contains Interpro domain(s) IPR002100 Transcription factor, MADS-box
					AT1G52150	CORONA	ATHB-15	Solyc12g044410.1.1	Class III homeodomain-leucine zipper (AHRD V1 ***- Q1WD30_GINBI); contains Interpro domain(s) IPR013978 MEKHLA
					AT4G32810	Carotenoid cleavage dioxygenase 8	CCD8	Solyc08g066650.2.1	Carotenoid cleavage dioxygenase 8
					AT5G50320	ELONGATA 3	ELO3	Solyc03g110910.2.1	Histone acetyltransferase ELP3 family protein (AHRD V1 **-- Q22HD8_TETTH); contains Interpro domain(s) IPR005910 Histone acetyltransferase ELP3
					AT1G14350	FOUR LIPS	FLP	Solyc05g007160.2.1	R2R3MYB transcription factor 110	Computational annotation: Transcription factor C-MYB (AHRD V1 *-** Q766Z9_ORYLA); contains Interpro domain(s) IPR015495 Myb transcription factor
					AT4G25420	ARABIDOPSIS THALIANA GIBBERELLIN 20-OXIDASE 1	GA20OX1	Solyc01g093980.2.1	Gibberellin 20-oxidase 4 (AHRD V1 ***- B2MWW5_SOLLC); contains Interpro domain(s) IPR005123 Oxoglutarate and iron-dependent oxygenase
					AT3G01470	Homeobox-1	HB-1	Solyc02g086930.2.1	Homeobox-leucine zipper-like protein (AHRD V1 *-*- Q3HRT1_PICGL); contains Interpro domain(s) IPR001356 Homeobox IPR017970 Homeobox, conserved site
					AT2G17040	NAC domain containing protein 36	NAC036	Solyc02g061780.2.1	NAC domain transcription factor (AHRD V1 **** Q5DM35_WHEAT); contains Interpro domain(s) IPR003441 No apical meristem (NAM) protein
					AT5G13180	NAC domain containing protein 83	NAC083	Solyc03g097650.2.1	NAC domain transcription factor (AHRD V1 **** Q4U0D4_WHEAT); contains Interpro domain(s) IPR003441 No apical meristem (NAM) protein
					AT4G15900	Pleiotropic regulatory locus 1	PRL1	Solyc01g094480.2.1	Pre-mRNA-splicing factor prp46 (AHRD V1 **-- B6K7I2_SCHJY); contains Interpro domain(s) IPR020472 G-protein beta WD-40 repeat, region
					AT3G49500	RNA-dependent RNA polymerase 6	RDR6	Solyc04g014870.2.1	RNA-dependent RNA polymerase 6	Computational annotation: RNA-dependent RNA polymerase (AHRD V1 ***- B3TNC1_9SOLA); contains Interpro domain(s) IPR007855 RNA-dependent RNA polymerase, eukaryotic-type
					AT5G14930	Senescence-associated gene 101	SAG101	Solyc02g069400.2.1	Enhanced disease susceptibility 1 (Fragment) (AHRD V1 *--- B2BDU4_ARALY); contains Interpro domain(s) IPR002921 Lipase, class 3
					AT2G01830	WOODEN LEG	WOL	Solyc04g008110.2.1	Histidine kinase 2 (AHRD V1 **** A3QVR9_LOTJA); contains Interpro domain(s) IPR006189 CHASE
	Reproductive shoot system development	GO:0090567	5.4e-05	0.0058	AT1G71692	AGAMOUS-like 12	AGL12	Solyc11g032100.1.1	Tomato AGAMOUS 12	Computational annotation: MADS box transcription factor (AHRD V1 ***- B2KJ31_POPTO); contains Interpro domain(s) IPR002100 Transcription factor, MADS-box
					AT5G62165	AGAMOUS-like 42	AGL42	Solyc03g006830.2.1	MADS-box transcription factor 2 (AHRD V1 **** D1MFS7_HEVBR); contains Interpro domain(s) IPR002100 Transcription factor, MADS-box
					AT1G79430	ALTERED PHLOEM DEVELOPMENT	APL	Solyc12g017370.1.1	Myb family transcription factor-like (AHRD V1 **-- Q6H510_ORYSJ); contains Interpro domain(s) IPR006447 Myb-like DNA-binding region, SHAQKYF class
					AT1G52150	CORONA	ATHB-15	Solyc12g044410.1.1	Class III homeodomain-leucine zipper (AHRD V1 ***- Q1WD30_GINBI); contains Interpro domain(s) IPR013978 MEKHLA
					AT4G22140	EARLY BOLTING IN SHORT DAYS	EBS	Solyc05g042030.2.1	BAH-PHD domain-containing protein (Fragment) (AHRD V1 **-- A9S8N5_PHYPA); contains Interpro domain(s) IPR001025 Bromo adjacent region
					AT5G24860	FLOWERING PROMOTING FACTOR 1	FPF1	Solyc01g066970.2.1	Flowering promoting factor-like 1 (Fragment) (AHRD V1 *--- A6MZJ6_ORYSI)
					AT4G25420	ARABIDOPSIS THALIANA GIBBERELLIN 20-OXIDASE 1	GA20OX1	Solyc01g093980.2.1	Gibberellin 20-oxidase 4 (AHRD V1 ***- B2MWW5_SOLLC); contains Interpro domain(s) IPR005123 Oxoglutarate and iron-dependent oxygenase
					AT1G19180	Jasmonate-zim-domain protein 1	JAZ1	Solyc01g103600.2.1	Protein TIFY 3A (AHRD V1 **-- TIF3A_ARATH); contains Interpro domain(s) IPR010399 Tify
					AT1G70510	KNOTTED-like from Arabidopsis thaliana 2	KNAT2	Solyc01g100510.2.1	KNOTTED 4 (TKN4)	Computational annotation: Knotted-like homeobox protein (AHRD V1 ***- Q49RB7_POPTO); contains Interpro domain(s) IPR001356 Homeobox IPR005539 ELK IPR017970 Homeobox, conserved site
					AT1G77080.4	MADS AFFECTING FLOWERING 1	MAF1	Solyc05g015720.1.1	MADS box transcription factor-like protein (AHRD V1 **** Q9FJQ7_ARATH); contains Interpro domain(s) IPR002487 Transcription factor, K-box
					AT2G17040	NAC domain containing protein 36	NAC036	Solyc02g061780.2.1	NAC domain transcription factor (AHRD V1 **** Q5DM35_WHEAT); contains Interpro domain(s) IPR003441 No apical meristem (NAM) protein
					AT2G27300	NTM1-like 8	NTL8	Solyc11g068750.1.1	NAC domain protein IPR003441 (AHRD V1 ***- B9HQ28_POPTR); contains Interpro domain(s) IPR003441 No apical meristem (NAM) protein
					AT3G57670	NO TRANSMITTING TRACT	NTT	Solyc03g059270.2.1	Zinc finger protein (AHRD V1 **-- D7KHP2_ARALY); contains Interpro domain(s) IPR007087 Zinc finger, C2H2-type
					AT5G03680	PETAL LOSS	PTL	Solyc09g009250.2.1	Trihelix transcription factor (AHRD V1 **-* Q6Q6T0_ARATH); contains Interpro domain(s) IPR017877 MYB-like
					AT3G49500	RNA-dependent RNA polymerase 6	RDR6	Solyc04g014870.2.1	RNA-dependent RNA polymerase 6	Computational annotation: RNA-dependent RNA polymerase (AHRD V1 ***- B3TNC1_9SOLA); contains Interpro domain(s) IPR007855 RNA-dependent RNA polymerase, eukaryotic-type
					AT5G02030	REPLUMLESS	RPL	Solyc09g011380.2.1	BEL1-like homeodomain protein 9 (AHRD V1 *--- BLH9_ARATH); contains Interpro domain(s) IPR006563 POX
					AT1G20330	Sterol methyltransferase 2	SMT2	Solyc10g055680.1.1	Ubiquinone/menaquinone biosynthesis methyltransferase ubiE (AHRD V1 *-*- UBIE_BRUME); contains Interpro domain(s) IPR013705 Sterol methyltransferase C-terminal
					AT5G03840	TERMINAL FLOWER 1	TFL1	Solyc01g009580.1.1	Terminal flower 1 (Fragment) (AHRD V1 **-- B3VT07_9ROSA); contains Interpro domain(s) IPR008914 Phosphatidylethanolamine-binding protein PEBP
					AT1G30950	UNUSUAL FLORAL ORGANS	UFO	Solyc02g081670.1.1	ANANTHA - A homologue of UNUSUAL FLORAL ORGANS (UFO) - an F-box protein involved in transcriptional co-activation with the transcription factor LEAFY (LFY). UFO affects floral organ identity in the 2nd and 3rd whorls. In tomato, ANANTHA regulates inflorescence branching and floral organ identity
	Flower development	GO:0009908	0.00013	0.013	AT1G71692	AGAMOUS-like 12	AGL12	Solyc11g032100.1.1	Tomato AGAMOUS 12	Computational annotation: MADS box transcription factor (AHRD V1 ***- B2KJ31_POPTO); contains Interpro domain(s) IPR002100 Transcription factor, MADS-box
					AT5G62165	AGAMOUS-like 42	AGL42	Solyc03g006830.2.1	MADS-box transcription factor 2 (AHRD V1 **** D1MFS7_HEVBR); contains Interpro domain(s) IPR002100 Transcription factor, MADS-box
					AT1G79430	ALTERED PHLOEM DEVELOPMENT	APL	Solyc12g017370.1.1	Myb family transcription factor-like (AHRD V1 **-- Q6H510_ORYSJ); contains Interpro domain(s) IPR006447 Myb-like DNA-binding region, SHAQKYF class
					AT1G52150	CORONA	ATHB-15	Solyc12g044410.1.1	Class III homeodomain-leucine zipper (AHRD V1 ***- Q1WD30_GINBI); contains Interpro domain(s) IPR013978 MEKHLA
					AT4G22140	EARLY BOLTING IN SHORT DAYS	EBS	Solyc05g042030.2.1	BAH-PHD domain-containing protein (Fragment) (AHRD V1 **-- A9S8N5_PHYPA); contains Interpro domain(s) IPR001025 Bromo adjacent region
					AT5G24860	FLOWERING PROMOTING FACTOR 1	FPF1	Solyc01g066970.2.1	Flowering promoting factor-like 1 (Fragment) (AHRD V1 *--- A6MZJ6_ORYSI)
					AT4G25420	ARABIDOPSIS THALIANA GIBBERELLIN 20-OXIDASE 1	GA20OX1	Solyc01g093980.2.1	Gibberellin 20-oxidase 4 (AHRD V1 ***- B2MWW5_SOLLC); contains Interpro domain(s) IPR005123 Oxoglutarate and iron-dependent oxygenase
					AT1G19180	Jasmonate-zim-domain protein 1	JAZ1	Solyc01g103600.2.1	Protein TIFY 3A (AHRD V1 **-- TIF3A_ARATH); contains Interpro domain(s) IPR010399 Tify
					AT1G70510	KNOTTED-like from Arabidopsis thaliana 2	KNAT2	Solyc01g100510.2.1	KNOTTED 4 (TKN4)	Computational annotation: Knotted-like homeobox protein (AHRD V1 ***- Q49RB7_POPTO); contains Interpro domain(s) IPR001356 Homeobox IPR005539 ELK IPR017970 Homeobox, conserved site
					AT1G77080.4	MADS AFFECTING FLOWERING 1	MAF1	Solyc05g015720.1.1	MADS box transcription factor-like protein (AHRD V1 **** Q9FJQ7_ARATH); contains Interpro domain(s) IPR002487 Transcription factor, K-box
					AT2G27300	NTM1-like 8	NTL8	Solyc11g068750.1.1	NAC domain protein IPR003441 (AHRD V1 ***- B9HQ28_POPTR); contains Interpro domain(s) IPR003441 No apical meristem (NAM) protein
					AT3G57670	NO TRANSMITTING TRACT	NTT	Solyc03g059270.2.1	Zinc finger protein (AHRD V1 **-- D7KHP2_ARALY); contains Interpro domain(s) IPR007087 Zinc finger, C2H2-type
					AT5G03680	PETAL LOSS	PTL	Solyc09g009250.2.1	Trihelix transcription factor (AHRD V1 **-* Q6Q6T0_ARATH); contains Interpro domain(s) IPR017877 MYB-like
					AT3G49500	RNA-dependent RNA polymerase 6	RDR6	Solyc04g014870.2.1	RNA-dependent RNA polymerase 6	Computational annotation: RNA-dependent RNA polymerase (AHRD V1 ***- B3TNC1_9SOLA); contains Interpro domain(s) IPR007855 RNA-dependent RNA polymerase, eukaryotic-type
					AT5G02030	REPLUMLESS	RPL	Solyc09g011380.2.1	BEL1-like homeodomain protein 9 (AHRD V1 *--- BLH9_ARATH); contains Interpro domain(s) IPR006563 POX
					AT1G20330	Sterol methyltransferase 2	SMT2	Solyc10g055680.1.1	Ubiquinone/menaquinone biosynthesis methyltransferase ubiE (AHRD V1 *-*- UBIE_BRUME); contains Interpro domain(s) IPR013705 Sterol methyltransferase C-terminal
					AT5G03840	TERMINAL FLOWER 1	TFL1	Solyc01g009580.1.1	Terminal flower 1 (Fragment) (AHRD V1 **-- B3VT07_9ROSA); contains Interpro domain(s) IPR008914 Phosphatidylethanolamine-binding protein PEBP
					AT1G30950	UNUSUAL FLORAL ORGANS	UFO	Solyc02g081670.1.1	ANANTHA - A homologue of UNUSUAL FLORAL ORGANS (UFO) - an F-box protein involved in transcriptional co-activation with the transcription factor LEAFY (LFY). UFO affects floral organ identity in the 2nd and 3rd whorls. In tomato, ANANTHA regulates inflorescence branching and floral organ identity
	Organ growth	GO:0035265	0.00019	0.019	AT5G50320	ELONGATA 3	ELO3	Solyc03g110910.2.1	Histone acetyltransferase ELP3 family protein (AHRD V1 **-- Q22HD8_TETTH); contains Interpro domain(s) IPR005910 Histone acetyltransferase ELP3
					AT2G04550	Indole-3-butyric acid response 5	IBR5	Solyc12g005990.1.1	Dual specificity protein phosphatase 4 (AHRD V1 ***- B6U4B9_MAIZE); contains Interpro domain(s) IPR020422 Dual specificity phosphatase, subgroup, catalytic domain
					AT5G03680	PETAL LOSS	PTL	Solyc09g009250.2.1	Trihelix transcription factor (AHRD V1 **-* Q6Q6T0_ARATH); contains Interpro domain(s) IPR017877 MYB-like
					AT3G12090	Tetraspanin6	TET6	Solyc04g049080.2.1	Senescence-associated protein-like (AHRD V1 ***- Q9LH57_ARATH); contains Interpro domain(s) IPR018499 Tetraspanin
	Shoot system morphogenesis	GO:0010016	5.6e-05	0.0058	AT1G31770	ATP-binding cassette G14	ABCG14	Solyc04g006960.2.1	ABC transporter G family member 14 (AHRD V1 ***- AB14G_ARATH); contains Interpro domain(s) IPR013525 ABC-2 type transporter
					AT1G52150	CORONA	ATHB-15	Solyc12g044410.1.1	Class III homeodomain-leucine zipper (AHRD V1 ***- Q1WD30_GINBI); contains Interpro domain(s) IPR013978 MEKHLA
					AT4G32810	Carotenoid cleavage dioxygenase 8	CCD8	Solyc08g066650.2.1	Carotenoid cleavage dioxygenase 8
					AT5G50320	ELONGATA 3	ELO3	Solyc03g110910.2.1	Histone acetyltransferase ELP3 family protein (AHRD V1 **-- Q22HD8_TETTH); contains Interpro domain(s) IPR005910 Histone acetyltransferase ELP3
					AT1G14350	FOUR LIPS	FLP	Solyc05g007160.2.1	R2R3MYB transcription factor 110	Computational annotation: Transcription factor C-MYB (AHRD V1 *-** Q766Z9_ORYLA); contains Interpro domain(s) IPR015495 Myb transcription factor
					AT3G01470	Homeobox-1	HB-1	Solyc02g086930.2.1	Homeobox-leucine zipper-like protein (AHRD V1 *-*- Q3HRT1_PICGL); contains Interpro domain(s) IPR001356 Homeobox IPR017970 Homeobox, conserved site
					AT4G16780	Homeobox-2	HB-2	Solyc08g078300.2.1	Homeobox-leucine zipper protein (AHRD V1 ***- Q40781_PIMBR); contains Interpro domain(s) IPR006712 HD-ZIP protein, N-terminal
					AT2G17040	NAC domain containing protein 36	NAC036	Solyc02g061780.2.1	NAC domain transcription factor (AHRD V1 **** Q5DM35_WHEAT); contains Interpro domain(s) IPR003441 No apical meristem (NAM) protein
					AT5G03680	PETAL LOSS	PTL	Solyc09g009250.2.1	Trihelix transcription factor (AHRD V1 **-* Q6Q6T0_ARATH); contains Interpro domain(s) IPR017877 MYB-like
					AT5G02030	REPLUMLESS	RPL	Solyc09g011380.2.1	BEL1-like homeodomain protein 9 (AHRD V1 *--- BLH9_ARATH); contains Interpro domain(s) IPR006563 POX
	Phloem or xylem histogenesis	GO:0010087	0.00019	0.019	AT1G79430	ALTERED PHLOEM DEVELOPMENT	APL	Solyc12g017370.1.1	Myb family transcription factor-like (AHRD V1 **-- Q6H510_ORYSJ); contains Interpro domain(s) IPR006447 Myb-like DNA-binding region, SHAQKYF class
					AT1G52150	CORONA	ATHB-15	Solyc12g044410.1.1	Class III homeodomain-leucine zipper (AHRD V1 ***- Q1WD30_GINBI); contains Interpro domain(s) IPR013978 MEKHLA
					AT2G39830	DA1-related protein 2	DAR2	Solyc05g052910.2.1	Actin-binding LIM protein 1 (AHRD V1 *--- ABLM1_MOUSE); contains Interpro domain(s) IPR001781 Zinc finger, LIM-type
					AT1G13950	Eukaryotic elongation factor 5A-1	ELF5A-1	Solyc12g010060.1.1	Eukaryotic translation initiation factor 5A (AHRD V1 ***- Q207T7_GYMCO); contains Interpro domain(s) IPR019769 Translation elongation factor, IF5A, hypusine site
					AT5G13180	NAC domain containing protein 83	NAC083	Solyc03g097650.2.1	NAC domain transcription factor (AHRD V1 **** Q4U0D4_WHEAT); contains Interpro domain(s) IPR003441 No apical meristem (NAM) protein
					AT5G02030	REPLUMLESS	RPL	Solyc09g011380.2.1	BEL1-like homeodomain protein 9 (AHRD V1 *--- BLH9_ARATH); contains Interpro domain(s) IPR006563 POX
	Sulfate transport	GO:0008272	0.00014	0.015	AT1G22150	Sulfate transporter 1;3	SULTR1;3	Solyc12g056930.1.1	Sulfate transporter 2
					AT5G10180	Sulfate transporter 2;1	SULTR2;1	Solyc04g054730.2.1	High affinity sulfate transporter 2 (AHRD V1 **** SUT2_STYHA); contains Interpro domain(s) IPR001902 Sulphate anion transporter
					AT3G15990	Sulfate transporter 3;4	SULTR3;4	Solyc12g043040.1.1	Sulfate transporter (AHRD V1 ***- A1YKF8_BRASY); contains Interpro domain(s) IPR011547 Sulphate transporter
					AT2G01830	WOODEN LEG	WOL	Solyc04g008110.2.1	Histidine kinase 2 (AHRD V1 **** A3QVR9_LOTJA); contains Interpro domain(s) IPR006189 CHASE
